# Supplementary material for: Multi-omics analysis reveals STING activation mediates NLRP3-related pyroptosis and exacerbates myocardial ischemia-reperfusion injury
Source: PLoS One. 2026 Feb 6;21(2):e0341839. doi: 10.1371/journal.pone.0341839 (PMC12880705; doi:10.1371/journal.pone.0341839)
Supplement: S1 Table — (CSV) [file pone.0341839.s006.csv]

Table1: Pyroptosis-related genes from Genecards
Gene Symbol	Description	Category	Uniprot ID	Gifts	GC Id	Relevance score	GeneCards Link
GSDMD	Gasdermin D	Protein Coding	P57764	52	GC08P143553	22.64631462	https://www.genecards.org/cgi-bin/carddisp.pl?gene=GSDMD
GSDME	Gasdermin E	Protein Coding	O60443	49	GC07M024699	16.33385277	https://www.genecards.org/cgi-bin/carddisp.pl?gene=GSDME
NLRP3	NLR Family Pyrin Domain Containing 3	Protein Coding	Q96P20	62	GC01P247632	15.3385601	https://www.genecards.org/cgi-bin/carddisp.pl?gene=NLRP3
CASP1	Caspase 1	Protein Coding	P29466	61	GC11M105025	11.65298271	https://www.genecards.org/cgi-bin/carddisp.pl?gene=CASP1
CASP4	Caspase 4	Protein Coding	P49662	60	GC11M104942	11.62951088	https://www.genecards.org/cgi-bin/carddisp.pl?gene=CASP4
GSDMB	Gasdermin B	Protein Coding	Q8TAX9	44	GC17M039904	11.03229046	https://www.genecards.org/cgi-bin/carddisp.pl?gene=GSDMB
GSDMC	Gasdermin C	Protein Coding	Q9BYG8	44	GC08M129705	8.115288734	https://www.genecards.org/cgi-bin/carddisp.pl?gene=GSDMC
GSDMA	Gasdermin A	Protein Coding	Q96QA5	47	GC17P154759	7.994498253	https://www.genecards.org/cgi-bin/carddisp.pl?gene=GSDMA
NLRP1	NLR Family Pyrin Domain Containing 1	Protein Coding	Q9C000	57	GC17M005499	7.808868408	https://www.genecards.org/cgi-bin/carddisp.pl?gene=NLRP1
CASP3	Caspase 3	Protein Coding	P42574	62	GC04M184627	7.642821312	https://www.genecards.org/cgi-bin/carddisp.pl?gene=CASP3
AIM2	Absent In Melanoma 2	Protein Coding	O14862	53	GC01M167570	7.250981331	https://www.genecards.org/cgi-bin/carddisp.pl?gene=AIM2
IL1B	Interleukin 1 Beta	Protein Coding	P01584	60	GC02M112829	7.129378319	https://www.genecards.org/cgi-bin/carddisp.pl?gene=IL1B
CASP8	Caspase 8	Protein Coding	Q14790	65	GC02P201233	6.857712746	https://www.genecards.org/cgi-bin/carddisp.pl?gene=CASP8
GAS5	Growth Arrest Specific 5	RNA Gene		32	GC01M175146	6.569288254	https://www.genecards.org/cgi-bin/carddisp.pl?gene=GAS5
GZMB	Granzyme B	Protein Coding	P10144	60	GC14M024630	5.750910759	https://www.genecards.org/cgi-bin/carddisp.pl?gene=GZMB
CASP5	Caspase 5	Protein Coding	P51878	56	GC11M140425	5.643522263	https://www.genecards.org/cgi-bin/carddisp.pl?gene=CASP5
IL18	Interleukin 18	Protein Coding	Q14116	57	GC11M112143	5.506036758	https://www.genecards.org/cgi-bin/carddisp.pl?gene=IL18
CARD8	Caspase Recruitment Domain Family Member 8	Protein Coding	Q9Y2G2	49	GC19M108985	5.354307652	https://www.genecards.org/cgi-bin/carddisp.pl?gene=CARD8
HMGB1	High Mobility Group Box 1	Protein Coding	P09429	62	GC13M030456	5.131735325	https://www.genecards.org/cgi-bin/carddisp.pl?gene=HMGB1
PYCARD	PYD And CARD Domain Containing	Protein Coding	Q9ULZ3	54	GC16M031201	4.929128647	https://www.genecards.org/cgi-bin/carddisp.pl?gene=PYCARD
H19	H19 Imprinted Maternally Expressed Transcript	RNA Gene		37	GC11M001995	4.896370411	https://www.genecards.org/cgi-bin/carddisp.pl?gene=H19
SOD2-OT1	SOD2 Overlapping Transcript 1	RNA Gene		20	GC06M159772	4.748047829	https://www.genecards.org/cgi-bin/carddisp.pl?gene=SOD2-OT1
GZMA	Granzyme A	Protein Coding	P12544	55	GC05P055102	4.587460995	https://www.genecards.org/cgi-bin/carddisp.pl?gene=GZMA
NLRC4	NLR Family CARD Domain Containing 4	Protein Coding	Q9NPP4	56	GC02M032224	4.46523571	https://www.genecards.org/cgi-bin/carddisp.pl?gene=NLRC4
ADAMTS9-AS2	ADAMTS9 Antisense RNA 2	RNA Gene		24	GC03P065373	4.375915527	https://www.genecards.org/cgi-bin/carddisp.pl?gene=ADAMTS9-AS2
ZBP1	Z-DNA Binding Protein 1	Protein Coding	Q9H171	53	GC20M057603	4.366438389	https://www.genecards.org/cgi-bin/carddisp.pl?gene=ZBP1
MIR7-3HG	MIR7-3 Host Gene	RNA Gene	Q8N6C7	34	GC19P151538	4.313308716	https://www.genecards.org/cgi-bin/carddisp.pl?gene=MIR7-3HG
DPP8	Dipeptidyl Peptidase 8	Protein Coding	Q6V1X1	48	GC15M065442	4.166989326	https://www.genecards.org/cgi-bin/carddisp.pl?gene=DPP8
CASP6	Caspase 6	Protein Coding	P55212	61	GC04M109688	4.106662273	https://www.genecards.org/cgi-bin/carddisp.pl?gene=CASP6
DPP9	Dipeptidyl Peptidase 9	Protein Coding	Q86TI2	55	GC19M107901	4.035495758	https://www.genecards.org/cgi-bin/carddisp.pl?gene=DPP9
SCARNA5	Small Cajal Body-Specific RNA 5	RNA Gene		28	GC02P233275	3.853943825	https://www.genecards.org/cgi-bin/carddisp.pl?gene=SCARNA5
MIR223	MicroRNA 223	RNA Gene		30	GC0XP066018	3.851073265	https://www.genecards.org/cgi-bin/carddisp.pl?gene=MIR223
CD274	CD274 Molecule	Protein Coding	Q9NZQ7	58	GC09P005450	3.760746956	https://www.genecards.org/cgi-bin/carddisp.pl?gene=CD274
STAT3	Signal Transducer And Activator Of Transcription 3	Protein Coding	P40763	67	GC17M042313	3.703351736	https://www.genecards.org/cgi-bin/carddisp.pl?gene=STAT3
TRIM21	Tripartite Motif Containing 21	Protein Coding	P19474	55	GC11M004384	3.700128317	https://www.genecards.org/cgi-bin/carddisp.pl?gene=TRIM21
MALAT1	Metastasis Associated Lung Adenocarcinoma Transcript 1	RNA Gene		33	GC11P107814	3.632132053	https://www.genecards.org/cgi-bin/carddisp.pl?gene=MALAT1
ELANE	Elastase, Neutrophil Expressed	Protein Coding	P08246	64	GC19P151362	3.618976593	https://www.genecards.org/cgi-bin/carddisp.pl?gene=ELANE
SIRT1	Sirtuin 1	Protein Coding	Q96EB6	62	GC10P067884	3.555903435	https://www.genecards.org/cgi-bin/carddisp.pl?gene=SIRT1
USP48	Ubiquitin Specific Peptidase 48	Protein Coding	Q86UV5	51	GC01M021678	3.533177137	https://www.genecards.org/cgi-bin/carddisp.pl?gene=USP48
LINC02605	Long Intergenic Non-Protein Coding RNA 2605	RNA Gene		21	GC08P078838	3.441668272	https://www.genecards.org/cgi-bin/carddisp.pl?gene=LINC02605
ZDHHC9	Zinc Finger DHHC-Type Palmitoyltransferase 9	Protein Coding	Q9Y397	54	GC0XM129803	3.431831837	https://www.genecards.org/cgi-bin/carddisp.pl?gene=ZDHHC9
ZDHHC5	Zinc Finger DHHC-Type Palmitoyltransferase 5	Protein Coding	Q9C0B5	50	GC11P059439	3.431831837	https://www.genecards.org/cgi-bin/carddisp.pl?gene=ZDHHC5
SNHG7	Small Nucleolar RNA Host Gene 7	RNA Gene		30	GC09M139274	3.416797161	https://www.genecards.org/cgi-bin/carddisp.pl?gene=SNHG7
NINJ1	Ninjurin 1	Protein Coding	Q92982	51	GC09M093121	3.351394415	https://www.genecards.org/cgi-bin/carddisp.pl?gene=NINJ1
IFI27	Interferon Alpha Inducible Protein 27	Protein Coding	P40305	50	GC14P094104	3.290329456	https://www.genecards.org/cgi-bin/carddisp.pl?gene=IFI27
DDX3X	DEAD-Box Helicase 3 X-Linked	Protein Coding	O00571	62	GC0XP041333	3.264540672	https://www.genecards.org/cgi-bin/carddisp.pl?gene=DDX3X
TRIM24	Tripartite Motif Containing 24	Protein Coding	O15164	57	GC07P138460	3.177054882	https://www.genecards.org/cgi-bin/carddisp.pl?gene=TRIM24
AGER	Advanced Glycosylation End-Product Specific Receptor	Protein Coding	Q15109	59	GC06M032180	3.126967907	https://www.genecards.org/cgi-bin/carddisp.pl?gene=AGER
CASP7	Caspase 7	Protein Coding	P55210	62	GC10P113679	3.124918699	https://www.genecards.org/cgi-bin/carddisp.pl?gene=CASP7
MAPK14	Mitogen-Activated Protein Kinase 14	Protein Coding	Q16539	64	GC06P182012	3.093608618	https://www.genecards.org/cgi-bin/carddisp.pl?gene=MAPK14
MIR155	MicroRNA 155	RNA Gene		30	GC21P025573	3.091077805	https://www.genecards.org/cgi-bin/carddisp.pl?gene=MIR155
CERNA3	Competing Endogenous LncRNA 3 For MiR-645	RNA Gene		21	GC08P056444	3.054681301	https://www.genecards.org/cgi-bin/carddisp.pl?gene=CERNA3
NEAT1	Nuclear Paraspeckle Assembly Transcript 1	RNA Gene		34	GC11P107808	2.989496946	https://www.genecards.org/cgi-bin/carddisp.pl?gene=NEAT1
OIP5-AS1	OIP5 Antisense RNA 1	RNA Gene		25	GC15P192868	2.966854811	https://www.genecards.org/cgi-bin/carddisp.pl?gene=OIP5-AS1
TXNIP	Thioredoxin Interacting Protein	Protein Coding	Q9H3M7	52	GC01M145992	2.945981503	https://www.genecards.org/cgi-bin/carddisp.pl?gene=TXNIP
BDNF-AS	BDNF Antisense RNA	RNA Gene		31	GC11P027466	2.928975821	https://www.genecards.org/cgi-bin/carddisp.pl?gene=BDNF-AS
DNMT1	DNA Methyltransferase 1	Protein Coding	P26358	66	GC19M010133	2.868314266	https://www.genecards.org/cgi-bin/carddisp.pl?gene=DNMT1
TP53	Tumor Protein P53	Protein Coding	P04637	66	GC17M007661	2.868314266	https://www.genecards.org/cgi-bin/carddisp.pl?gene=TP53
PVT1	Pvt1 Oncogene	RNA Gene		33	GC08P128394	2.861291647	https://www.genecards.org/cgi-bin/carddisp.pl?gene=PVT1
KLF3-AS1	KLF3 Antisense RNA 1	RNA Gene		26	GC04M038594	2.803230762	https://www.genecards.org/cgi-bin/carddisp.pl?gene=KLF3-AS1
TNFRSF21	TNF Receptor Superfamily Member 21	Protein Coding	O75509	57	GC06M047231	2.794176579	https://www.genecards.org/cgi-bin/carddisp.pl?gene=TNFRSF21
MIAT	Myocardial Infarction Associated Transcript	RNA Gene		34	GC22P026646	2.756906033	https://www.genecards.org/cgi-bin/carddisp.pl?gene=MIAT
H2AX	H2A.X Variant Histone	Protein Coding	P16104	56	GC11M140653	2.707304955	https://www.genecards.org/cgi-bin/carddisp.pl?gene=H2AX
H2AC20	H2A Clustered Histone 20	Protein Coding	Q16777	49	GC01P176455	2.707304955	https://www.genecards.org/cgi-bin/carddisp.pl?gene=H2AC20
GBP1	Guanylate Binding Protein 1	Protein Coding	P32455	50	GC01M089052	2.680424452	https://www.genecards.org/cgi-bin/carddisp.pl?gene=GBP1
TUG1	Taurine Up-Regulated 1	Protein Coding	A0A6I8PU40	34	GC22P030969	2.645651102	https://www.genecards.org/cgi-bin/carddisp.pl?gene=TUG1
SNHG12	Small Nucleolar RNA Host Gene 12	RNA Gene	Q9BXW3	32	GC01M034874	2.638553381	https://www.genecards.org/cgi-bin/carddisp.pl?gene=SNHG12
TNF	Tumor Necrosis Factor	Protein Coding	P01375	65	GC06P181893	2.627091408	https://www.genecards.org/cgi-bin/carddisp.pl?gene=TNF
TP63	Tumor Protein P63	Protein Coding	Q9H3D4	58	GC03P189598	2.600691557	https://www.genecards.org/cgi-bin/carddisp.pl?gene=TP63
MTOR	Mechanistic Target Of Rapamycin Kinase	Protein Coding	P42345	68	GC01M011106	2.598463774	https://www.genecards.org/cgi-bin/carddisp.pl?gene=MTOR
MEFV	MEFV Innate Immunity Regulator, Pyrin	Protein Coding	O15553	57	GC16M049968	2.537192822	https://www.genecards.org/cgi-bin/carddisp.pl?gene=MEFV
IRF1	Interferon Regulatory Factor 1	Protein Coding	P10914	60	GC05M132440	2.53558588	https://www.genecards.org/cgi-bin/carddisp.pl?gene=IRF1
NEK7	NIMA Related Kinase 7	Protein Coding	Q8TDX7	52	GC01P198156	2.531135559	https://www.genecards.org/cgi-bin/carddisp.pl?gene=NEK7
NAIP	NLR Family Apoptosis Inhibitory Protein	Protein Coding	Q13075	52	GC05M070968	2.51834321	https://www.genecards.org/cgi-bin/carddisp.pl?gene=NAIP
CHMP4B	Charged Multivesicular Body Protein 4B	Protein Coding	Q9H444	55	GC20P053181	2.498070478	https://www.genecards.org/cgi-bin/carddisp.pl?gene=CHMP4B
CHMP3	Charged Multivesicular Body Protein 3	Protein Coding	Q9Y3E7	50	GC02M086505	2.498070478	https://www.genecards.org/cgi-bin/carddisp.pl?gene=CHMP3
BAK1	BCL2 Antagonist/Killer 1	Protein Coding	Q16611	57	GC06M033572	2.455488682	https://www.genecards.org/cgi-bin/carddisp.pl?gene=BAK1
FOXO3	Forkhead Box O3	Protein Coding	O43524	60	GC06P108559	2.442141533	https://www.genecards.org/cgi-bin/carddisp.pl?gene=FOXO3
HDAC2	Histone Deacetylase 2	Protein Coding	Q92769	65	GC06M113933	2.405670881	https://www.genecards.org/cgi-bin/carddisp.pl?gene=HDAC2
ATG5	Autophagy Related 5	Protein Coding	Q9H1Y0	58	GC06M106045	2.367110968	https://www.genecards.org/cgi-bin/carddisp.pl?gene=ATG5
MIR21	MicroRNA 21	RNA Gene		33	GC17P059841	2.354129314	https://www.genecards.org/cgi-bin/carddisp.pl?gene=MIR21
NFKB1	Nuclear Factor Kappa B Subunit 1	Protein Coding	P19838	66	GC04P102501	2.346925735	https://www.genecards.org/cgi-bin/carddisp.pl?gene=NFKB1
ELAVL1	ELAV Like RNA Binding Protein 1	Protein Coding	Q15717	54	GC19M007958	2.326056004	https://www.genecards.org/cgi-bin/carddisp.pl?gene=ELAVL1
CTSG	Cathepsin G	Protein Coding	P08311	58	GC14M024573	2.316843987	https://www.genecards.org/cgi-bin/carddisp.pl?gene=CTSG
STING1	Stimulator Of Interferon Response CGAMP Interactor 1	Protein Coding	Q86WV6	55	GC05M139501	2.304426193	https://www.genecards.org/cgi-bin/carddisp.pl?gene=STING1
P2RX7	Purinergic Receptor P2X 7	Protein Coding	Q99572	60	GC12P138914	2.281947613	https://www.genecards.org/cgi-bin/carddisp.pl?gene=P2RX7
MIR125A	MicroRNA 125a	RNA Gene		30	GC19P152978	2.263506174	https://www.genecards.org/cgi-bin/carddisp.pl?gene=MIR125A
MIR155HG	MIR155 Host Gene	RNA Gene	C0HMA1	29	GC21P025861	2.241362572	https://www.genecards.org/cgi-bin/carddisp.pl?gene=MIR155HG
MIR216A	MicroRNA 216a	RNA Gene		28	GC02M055988	2.241362572	https://www.genecards.org/cgi-bin/carddisp.pl?gene=MIR216A
MAPK11	Mitogen-Activated Protein Kinase 11	Protein Coding	Q15759	60	GC22M050263	2.161609411	https://www.genecards.org/cgi-bin/carddisp.pl?gene=MAPK11
MAP3K20	Mitogen-Activated Protein Kinase Kinase Kinase 20	Protein Coding	Q9NYL2	57	GC02P173076	2.161609411	https://www.genecards.org/cgi-bin/carddisp.pl?gene=MAP3K20
PGR-AS1	PGR Antisense RNA 1	RNA Gene		20	GC11P108894	2.158779144	https://www.genecards.org/cgi-bin/carddisp.pl?gene=PGR-AS1
HOTAIRM1	HOXA Transcript Antisense RNA, Myeloid-Specific 1	RNA Gene		28	GC07P027095	2.143538952	https://www.genecards.org/cgi-bin/carddisp.pl?gene=HOTAIRM1
LINC01871	Long Intergenic Non-Protein Coding RNA 1871	RNA Gene		11	GC02P007723	2.103790045	https://www.genecards.org/cgi-bin/carddisp.pl?gene=LINC01871
KCNQ1OT1	KCNQ1 Opposite Strand/Antisense Transcript 1	RNA Gene		35	GC11M015143	2.092263937	https://www.genecards.org/cgi-bin/carddisp.pl?gene=KCNQ1OT1
ZFAS1	ZNFX1 Antisense RNA 1	RNA Gene		30	GC20P049276	2.069785118	https://www.genecards.org/cgi-bin/carddisp.pl?gene=ZFAS1
NFE2L2	NFE2 Like BZIP Transcription Factor 2	Protein Coding	Q16236	64	GC02M177227	2.068949223	https://www.genecards.org/cgi-bin/carddisp.pl?gene=NFE2L2
ADIPOQ	Adiponectin, C1Q And Collagen Domain Containing	Protein Coding	Q15848	59	GC03P186842	2.068949223	https://www.genecards.org/cgi-bin/carddisp.pl?gene=ADIPOQ
DHX9	DExH-Box Helicase 9	Protein Coding	Q08211	57	GC01P182839	2.068517685	https://www.genecards.org/cgi-bin/carddisp.pl?gene=DHX9
NLRP9	NLR Family Pyrin Domain Containing 9	Protein Coding	Q7RTR0	44	GC19M109334	2.068517685	https://www.genecards.org/cgi-bin/carddisp.pl?gene=NLRP9
LCN2	Lipocalin 2	Protein Coding	P80188	58	GC09P128149	2.049385548	https://www.genecards.org/cgi-bin/carddisp.pl?gene=LCN2
SIRT6	Sirtuin 6	Protein Coding	Q8N6T7	57	GC19M004174	2.049385548	https://www.genecards.org/cgi-bin/carddisp.pl?gene=SIRT6
BRD4	Bromodomain Containing 4	Protein Coding	O60885	60	GC19M108289	2.021820068	https://www.genecards.org/cgi-bin/carddisp.pl?gene=BRD4
MIR30C1	MicroRNA 30c-1	RNA Gene		30	GC01P040757	2.008330345	https://www.genecards.org/cgi-bin/carddisp.pl?gene=MIR30C1
MIR141	MicroRNA 141	RNA Gene		30	GC12P074085	1.996031284	https://www.genecards.org/cgi-bin/carddisp.pl?gene=MIR141
MIR34C	MicroRNA 34c	RNA Gene		30	GC11P113442	1.990846634	https://www.genecards.org/cgi-bin/carddisp.pl?gene=MIR34C
VEGFA	Vascular Endothelial Growth Factor A	Protein Coding	P15692	61	GC06P043770	1.986700773	https://www.genecards.org/cgi-bin/carddisp.pl?gene=VEGFA
OGT	O-Linked N-Acetylglucosamine (GlcNAc) Transferase	Protein Coding	O15294	60	GC0XP072033	1.964221954	https://www.genecards.org/cgi-bin/carddisp.pl?gene=OGT
KIF23	Kinesin Family Member 23	Protein Coding	Q02241	56	GC15P069414	1.964221954	https://www.genecards.org/cgi-bin/carddisp.pl?gene=KIF23
MIR96	MicroRNA 96	RNA Gene		30	GC07M129774	1.964221954	https://www.genecards.org/cgi-bin/carddisp.pl?gene=MIR96
CRIM1-DT	CRIM1 Divergent Transcript	RNA Gene		13	GC02M036355	1.964221954	https://www.genecards.org/cgi-bin/carddisp.pl?gene=CRIM1-DT
IGF2-AS	IGF2 Antisense RNA	RNA Gene	Q6U949	35	GC11P002140	1.950372815	https://www.genecards.org/cgi-bin/carddisp.pl?gene=IGF2-AS
KLF4	KLF Transcription Factor 4	Protein Coding	O43474	60	GC09M107484	1.940785408	https://www.genecards.org/cgi-bin/carddisp.pl?gene=KLF4
IL17A	Interleukin 17A	Protein Coding	Q16552	55	GC06P052186	1.940785408	https://www.genecards.org/cgi-bin/carddisp.pl?gene=IL17A
MIR182	MicroRNA 182	RNA Gene		30	GC07M129770	1.940785408	https://www.genecards.org/cgi-bin/carddisp.pl?gene=MIR182
PRDM1	PR/SET Domain 1	Protein Coding	O75626	58	GC06P182657	1.939735055	https://www.genecards.org/cgi-bin/carddisp.pl?gene=PRDM1
MIR106A	MicroRNA 106a	RNA Gene		27	GC0XM135412	1.916256905	https://www.genecards.org/cgi-bin/carddisp.pl?gene=MIR106A
USP14	Ubiquitin Specific Peptidase 14	Protein Coding	P54578	57	GC18P000158	1.890468121	https://www.genecards.org/cgi-bin/carddisp.pl?gene=USP14
AQP1	Aquaporin 1 (Colton Blood Group)	Protein Coding	P29972	60	GC07P030911	1.863202333	https://www.genecards.org/cgi-bin/carddisp.pl?gene=AQP1
METTL3	Methyltransferase 3, N6-Adenosine-Methyltransferase Complex Catalytic Subunit	Protein Coding	Q86U44	54	GC14M021498	1.863202333	https://www.genecards.org/cgi-bin/carddisp.pl?gene=METTL3
MIR106B	MicroRNA 106b	RNA Gene		30	GC07M106713	1.863202333	https://www.genecards.org/cgi-bin/carddisp.pl?gene=MIR106B
CAMP	Cathelicidin Antimicrobial Peptide	Protein Coding	P49913	53	GC03P064957	1.849128246	https://www.genecards.org/cgi-bin/carddisp.pl?gene=CAMP
KXD1-AS1	KXD1 Antisense RNA 1	RNA Gene		12	GC19M108408	1.837578058	https://www.genecards.org/cgi-bin/carddisp.pl?gene=KXD1-AS1
PRMT5	Protein Arginine Methyltransferase 5	Protein Coding	O14744	59	GC14M022920	1.834171891	https://www.genecards.org/cgi-bin/carddisp.pl?gene=PRMT5
PFKFB3	6-Phosphofructo-2-Kinase/Fructose-2,6-Biphosphatase 3	Protein Coding	Q16875	55	GC10P006144	1.834171891	https://www.genecards.org/cgi-bin/carddisp.pl?gene=PFKFB3
TREM1	Triggering Receptor Expressed On Myeloid Cells 1	Protein Coding	Q9NP99	55	GC06M041267	1.834171891	https://www.genecards.org/cgi-bin/carddisp.pl?gene=TREM1
APIP	APAF1 Interacting Protein	Protein Coding	Q96GX9	48	GC11M034854	1.823558688	https://www.genecards.org/cgi-bin/carddisp.pl?gene=APIP
SNORD15A	Small Nucleolar RNA, C/D Box 15A	RNA Gene		25	GC11P075400	1.803212762	https://www.genecards.org/cgi-bin/carddisp.pl?gene=SNORD15A
TRE-TTC3-1	TRNA-Glu (Anticodon TTC) 3-1	RNA Gene		17	GC01P075884	1.802982569	https://www.genecards.org/cgi-bin/carddisp.pl?gene=TRE-TTC3-1
LINC01133	Long Intergenic Non-Protein Coding RNA 1133	RNA Gene		22	GC01P176940	1.778684378	https://www.genecards.org/cgi-bin/carddisp.pl?gene=LINC01133
FLNA	Filamin A	Protein Coding	P21333	62	GC0XM154348	1.769066095	https://www.genecards.org/cgi-bin/carddisp.pl?gene=FLNA
TREM2	Triggering Receptor Expressed On Myeloid Cells 2	Protein Coding	Q9NZC2	57	GC06M106680	1.769066095	https://www.genecards.org/cgi-bin/carddisp.pl?gene=TREM2
PTX3	Pentraxin 3	Protein Coding	P26022	55	GC03P157436	1.769066095	https://www.genecards.org/cgi-bin/carddisp.pl?gene=PTX3
DUOX1	Dual Oxidase 1	Protein Coding	Q9NRD9	55	GC15P045129	1.731835127	https://www.genecards.org/cgi-bin/carddisp.pl?gene=DUOX1
NFKBIA	NFKB Inhibitor Alpha	Protein Coding	P25963	64	GC14M035401	1.731550813	https://www.genecards.org/cgi-bin/carddisp.pl?gene=NFKBIA
DLX6-AS1	DLX6 Antisense RNA 1	RNA Gene		30	GC07M097024	1.725629687	https://www.genecards.org/cgi-bin/carddisp.pl?gene=DLX6-AS1
LINC00265	Long Intergenic Non-Protein Coding RNA 265	RNA Gene		23	GC07P039700	1.725629687	https://www.genecards.org/cgi-bin/carddisp.pl?gene=LINC00265
MIR22	MicroRNA 22	RNA Gene		31	GC17M001713	1.710205555	https://www.genecards.org/cgi-bin/carddisp.pl?gene=MIR22
STAT2	Signal Transducer And Activator Of Transcription 2	Protein Coding	P52630	62	GC12M056341	1.688969016	https://www.genecards.org/cgi-bin/carddisp.pl?gene=STAT2
TRAF3	TNF Receptor Associated Factor 3	Protein Coding	Q13114	59	GC14P120399	1.688969016	https://www.genecards.org/cgi-bin/carddisp.pl?gene=TRAF3
FOXP3	Forkhead Box P3	Protein Coding	Q9BZS1	59	GC0XM049250	1.639761686	https://www.genecards.org/cgi-bin/carddisp.pl?gene=FOXP3
SESN2	Sestrin 2	Protein Coding	P58004	51	GC01P076543	1.639761686	https://www.genecards.org/cgi-bin/carddisp.pl?gene=SESN2
MIR193A	MicroRNA 193a	RNA Gene		28	GC17P031559	1.639761686	https://www.genecards.org/cgi-bin/carddisp.pl?gene=MIR193A
TLR4	Toll Like Receptor 4	Protein Coding	O00206	64	GC09P117704	1.586707115	https://www.genecards.org/cgi-bin/carddisp.pl?gene=TLR4
NLRP7	NLR Family Pyrin Domain Containing 7	Protein Coding	Q8WX94	52	GC19M054923	1.586707115	https://www.genecards.org/cgi-bin/carddisp.pl?gene=NLRP7
PWAR1	Prader Willi/Angelman Region RNA 1	RNA Gene		22	GC15P025135	1.586707115	https://www.genecards.org/cgi-bin/carddisp.pl?gene=PWAR1
SNHG1	Small Nucleolar RNA Host Gene 1	RNA Gene		29	GC11M139671	1.572633028	https://www.genecards.org/cgi-bin/carddisp.pl?gene=SNHG1
CCL15-CCL14	CCL15-CCL14 Readthrough (NMD Candidate)	RNA Gene		17	GC17M035983	1.572633028	https://www.genecards.org/cgi-bin/carddisp.pl?gene=CCL15-CCL14
BRCC3	BRCA1/BRCA2-Containing Complex Subunit 3	Protein Coding	P46736	55	GC0XP155071	1.557676673	https://www.genecards.org/cgi-bin/carddisp.pl?gene=BRCC3
MIR543	MicroRNA 543	RNA Gene		20	GC14P120390	1.538628101	https://www.genecards.org/cgi-bin/carddisp.pl?gene=MIR543
MMP9	Matrix Metallopeptidase 9	Protein Coding	P14780	66	GC20P046008	1.526717544	https://www.genecards.org/cgi-bin/carddisp.pl?gene=MMP9
RELA	RELA Proto-Oncogene, NF-KB Subunit	Protein Coding	Q04206	64	GC11M065653	1.526717544	https://www.genecards.org/cgi-bin/carddisp.pl?gene=RELA
BRCA1	BRCA1 DNA Repair Associated	Protein Coding	P38398	63	GC17M043044	1.526717544	https://www.genecards.org/cgi-bin/carddisp.pl?gene=BRCA1
CD55	CD55 Molecule (Cromer Blood Group)	Protein Coding	P08174	62	GC01P207321	1.526717544	https://www.genecards.org/cgi-bin/carddisp.pl?gene=CD55
COL2A1	Collagen Type II Alpha 1 Chain	Protein Coding	P02458	62	GC12M047972	1.526717544	https://www.genecards.org/cgi-bin/carddisp.pl?gene=COL2A1
GGT1	Gamma-Glutamyltransferase 1	Protein Coding	P19440	62	GC22P024583	1.526717544	https://www.genecards.org/cgi-bin/carddisp.pl?gene=GGT1
GSTP1	Glutathione S-Transferase Pi 1	Protein Coding	P09211	62	GC11P067583	1.526717544	https://www.genecards.org/cgi-bin/carddisp.pl?gene=GSTP1
SERPINC1	Serpin Family C Member 1	Protein Coding	P01008	62	GC01M175158	1.526717544	https://www.genecards.org/cgi-bin/carddisp.pl?gene=SERPINC1
CDKN1B	Cyclin Dependent Kinase Inhibitor 1B	Protein Coding	P46527	61	GC12P074277	1.526717544	https://www.genecards.org/cgi-bin/carddisp.pl?gene=CDKN1B
CYBB	Cytochrome B-245 Beta Chain	Protein Coding	P04839	61	GC0XP037780	1.526717544	https://www.genecards.org/cgi-bin/carddisp.pl?gene=CYBB
GALNS	Galactosamine (N-Acetyl)-6-Sulfatase	Protein Coding	P34059	61	GC16M088813	1.526717544	https://www.genecards.org/cgi-bin/carddisp.pl?gene=GALNS
PAH	Phenylalanine Hydroxylase	Protein Coding	P00439	60	GC12M102836	1.526717544	https://www.genecards.org/cgi-bin/carddisp.pl?gene=PAH
RPS19	Ribosomal Protein S19	Protein Coding	P39019	60	GC19P152594	1.526717544	https://www.genecards.org/cgi-bin/carddisp.pl?gene=RPS19
SERPINH1	Serpin Family H Member 1	Protein Coding	P50454	60	GC11P075562	1.526717544	https://www.genecards.org/cgi-bin/carddisp.pl?gene=SERPINH1
BCL6	BCL6 Transcription Repressor	Protein Coding	P41182	59	GC03M187721	1.526717544	https://www.genecards.org/cgi-bin/carddisp.pl?gene=BCL6
CA1	Carbonic Anhydrase 1	Protein Coding	P00915	59	GC08M085327	1.526717544	https://www.genecards.org/cgi-bin/carddisp.pl?gene=CA1
ALOX15	Arachidonate 15-Lipoxygenase	Protein Coding	P16050	58	GC17M004630	1.526717544	https://www.genecards.org/cgi-bin/carddisp.pl?gene=ALOX15
HP	Haptoglobin	Protein Coding	P00738	58	GC16P122099	1.526717544	https://www.genecards.org/cgi-bin/carddisp.pl?gene=HP
TRAF2	TNF Receptor Associated Factor 2	Protein Coding	Q12933	58	GC09P136881	1.526717544	https://www.genecards.org/cgi-bin/carddisp.pl?gene=TRAF2
FMR1	Fragile X Messenger Ribonucleoprotein 1	Protein Coding	Q06787	57	GC0XP148000	1.526717544	https://www.genecards.org/cgi-bin/carddisp.pl?gene=FMR1
GABRG3	Gamma-Aminobutyric Acid Type A Receptor Subunit Gamma3	Protein Coding	Q99928	57	GC15P026971	1.526717544	https://www.genecards.org/cgi-bin/carddisp.pl?gene=GABRG3
PLAUR	Plasminogen Activator, Urokinase Receptor	Protein Coding	Q03405	57	GC19M043646	1.526717544	https://www.genecards.org/cgi-bin/carddisp.pl?gene=PLAUR
CMA1	Chymase 1	Protein Coding	P23946	56	GC14M028856	1.526717544	https://www.genecards.org/cgi-bin/carddisp.pl?gene=CMA1
FCGRT	Fc Gamma Receptor And Transporter	Protein Coding	P55899	56	GC19P049506	1.526717544	https://www.genecards.org/cgi-bin/carddisp.pl?gene=FCGRT
S100A9	S100 Calcium Binding Protein A9	Protein Coding	P06702	56	GC01P153357	1.526717544	https://www.genecards.org/cgi-bin/carddisp.pl?gene=S100A9
CUL4B	Cullin 4B	Protein Coding	Q13620	55	GC0XM120526	1.526717544	https://www.genecards.org/cgi-bin/carddisp.pl?gene=CUL4B
P4HA1	Prolyl 4-Hydroxylase Subunit Alpha 1	Protein Coding	P13674	55	GC10M073007	1.526717544	https://www.genecards.org/cgi-bin/carddisp.pl?gene=P4HA1
S100A8	S100 Calcium Binding Protein A8	Protein Coding	P05109	55	GC01M167351	1.526717544	https://www.genecards.org/cgi-bin/carddisp.pl?gene=S100A8
FKBP10	FKBP Prolyl Isomerase 10	Protein Coding	Q96AY3	54	GC17P041812	1.526717544	https://www.genecards.org/cgi-bin/carddisp.pl?gene=FKBP10
H1-2	H1.2 Linker Histone, Cluster Member	Protein Coding	P16403	54	GC06M106083	1.526717544	https://www.genecards.org/cgi-bin/carddisp.pl?gene=H1-2
RASGRF1	Ras Protein Specific Guanine Nucleotide Releasing Factor 1	Protein Coding	Q13972	54	GC15M078959	1.526717544	https://www.genecards.org/cgi-bin/carddisp.pl?gene=RASGRF1
RPL3	Ribosomal Protein L3	Protein Coding	P39023	54	GC22M086143	1.526717544	https://www.genecards.org/cgi-bin/carddisp.pl?gene=RPL3
SLC4A2	Solute Carrier Family 4 Member 2	Protein Coding	P04920	54	GC07P151057	1.526717544	https://www.genecards.org/cgi-bin/carddisp.pl?gene=SLC4A2
CLEC3B	C-Type Lectin Domain Family 3 Member B	Protein Coding	P05452	53	GC03P064825	1.526717544	https://www.genecards.org/cgi-bin/carddisp.pl?gene=CLEC3B
FSTL1	Follistatin Like 1	Protein Coding	Q12841	53	GC03M120392	1.526717544	https://www.genecards.org/cgi-bin/carddisp.pl?gene=FSTL1
CPA3	Carboxypeptidase A3	Protein Coding	P15088	52	GC03P148865	1.526717544	https://www.genecards.org/cgi-bin/carddisp.pl?gene=CPA3
PPIC	Peptidylprolyl Isomerase C	Protein Coding	P45877	52	GC05M123023	1.526717544	https://www.genecards.org/cgi-bin/carddisp.pl?gene=PPIC
PRG2	Proteoglycan 2, Pro Eosinophil Major Basic Protein	Protein Coding	P13727	52	GC11M057386	1.526717544	https://www.genecards.org/cgi-bin/carddisp.pl?gene=PRG2
PVALB	Parvalbumin	Protein Coding	P20472	52	GC22M036800	1.526717544	https://www.genecards.org/cgi-bin/carddisp.pl?gene=PVALB
RPL7A	Ribosomal Protein L7a	Protein Coding	P62424	52	GC09P133348	1.526717544	https://www.genecards.org/cgi-bin/carddisp.pl?gene=RPL7A
ANKLE2	Ankyrin Repeat And LEM Domain Containing 2	Protein Coding	Q86XL3	51	GC12M132725	1.526717544	https://www.genecards.org/cgi-bin/carddisp.pl?gene=ANKLE2
H1-5	H1.5 Linker Histone, Cluster Member	Protein Coding	P16401	51	GC06M109041	1.526717544	https://www.genecards.org/cgi-bin/carddisp.pl?gene=H1-5
ACSM3	Acyl-CoA Synthetase Medium Chain Family Member 3	Protein Coding	Q53FZ2	50	GC16P020610	1.526717544	https://www.genecards.org/cgi-bin/carddisp.pl?gene=ACSM3
DHX8	DEAH-Box Helicase 8	Protein Coding	Q14562	50	GC17P043483	1.526717544	https://www.genecards.org/cgi-bin/carddisp.pl?gene=DHX8
GAR1	GAR1 Ribonucleoprotein	Protein Coding	Q9NY12	50	GC04P109815	1.526717544	https://www.genecards.org/cgi-bin/carddisp.pl?gene=GAR1
RPL27A	Ribosomal Protein L27a	Protein Coding	P46776	50	GC11P008682	1.526717544	https://www.genecards.org/cgi-bin/carddisp.pl?gene=RPL27A
SSR1	Signal Sequence Receptor Subunit 1	Protein Coding	P43307	50	GC06M007268	1.526717544	https://www.genecards.org/cgi-bin/carddisp.pl?gene=SSR1
H1-1	H1.1 Linker Histone, Cluster Member	Protein Coding	Q02539	49	GC06M106082	1.526717544	https://www.genecards.org/cgi-bin/carddisp.pl?gene=H1-1
RBM26	RNA Binding Motif Protein 26	Protein Coding	Q5T8P6	48	GC13M079311	1.526717544	https://www.genecards.org/cgi-bin/carddisp.pl?gene=RBM26
PROM2	Prominin 2	Protein Coding	Q8N271	44	GC02P095274	1.526717544	https://www.genecards.org/cgi-bin/carddisp.pl?gene=PROM2
SRP14	Signal Recognition Particle 14	Protein Coding	P37108	43	GC15M040035	1.526717544	https://www.genecards.org/cgi-bin/carddisp.pl?gene=SRP14
HEATR5A	HEAT Repeat Containing 5A	Protein Coding	Q86XA9	41	GC14M031291	1.526717544	https://www.genecards.org/cgi-bin/carddisp.pl?gene=HEATR5A
ZNF329	Zinc Finger Protein 329	Protein Coding	Q86UD4	36	GC19M109418	1.526717544	https://www.genecards.org/cgi-bin/carddisp.pl?gene=ZNF329
HOTAIR	HOX Transcript Antisense RNA	RNA Gene		31	GC12M053962	1.526717544	https://www.genecards.org/cgi-bin/carddisp.pl?gene=HOTAIR
MIR302A	MicroRNA 302a	RNA Gene		28	GC04M113185	1.526717544	https://www.genecards.org/cgi-bin/carddisp.pl?gene=MIR302A
MIR137	MicroRNA 137	RNA Gene		27	GC01M098046	1.526717544	https://www.genecards.org/cgi-bin/carddisp.pl?gene=MIR137
MEG3	Maternally Expressed 3	RNA Gene		37	GC14P121348	1.52648735	https://www.genecards.org/cgi-bin/carddisp.pl?gene=MEG3
MIR135B	MicroRNA 135b	RNA Gene		30	GC01M205448	1.52648735	https://www.genecards.org/cgi-bin/carddisp.pl?gene=MIR135B
MIR494	MicroRNA 494	RNA Gene		26	GC14P121384	1.52648735	https://www.genecards.org/cgi-bin/carddisp.pl?gene=MIR494
MIR556	MicroRNA 556	RNA Gene		22	GC01P162342	1.52648735	https://www.genecards.org/cgi-bin/carddisp.pl?gene=MIR556
LINC00665	Long Intergenic Non-Protein Coding RNA 665	RNA Gene		21	GC19M110087	1.516998529	https://www.genecards.org/cgi-bin/carddisp.pl?gene=LINC00665
CRMA	Cardiomyocyte Maturation Associated LncRNA	RNA Gene		22	GC20M062909	1.506253004	https://www.genecards.org/cgi-bin/carddisp.pl?gene=CRMA
GJA1	Gap Junction Protein Alpha 1	Protein Coding	P17302	64	GC06P182951	1.502189159	https://www.genecards.org/cgi-bin/carddisp.pl?gene=GJA1
ANXA3	Annexin A3	Protein Coding	P12429	55	GC04P078551	1.502189159	https://www.genecards.org/cgi-bin/carddisp.pl?gene=ANXA3
MIR200A	MicroRNA 200a	RNA Gene		29	GC01P074920	1.502189159	https://www.genecards.org/cgi-bin/carddisp.pl?gene=MIR200A
CCND2-AS1	CCND2 Antisense RNA 1	RNA Gene		22	GC12M035597	1.502189159	https://www.genecards.org/cgi-bin/carddisp.pl?gene=CCND2-AS1
LINC01224	Long Intergenic Non-Protein Coding RNA 1224	RNA Gene		20	GC19M108500	1.494519711	https://www.genecards.org/cgi-bin/carddisp.pl?gene=LINC01224
IFNG	Interferon Gamma	Protein Coding	P01579	63	GC12M068154	1.492570877	https://www.genecards.org/cgi-bin/carddisp.pl?gene=IFNG
HTRA1	HtrA Serine Peptidase 1	Protein Coding	Q92743	57	GC10P125997	1.492570877	https://www.genecards.org/cgi-bin/carddisp.pl?gene=HTRA1
SIRT3	Sirtuin 3	Protein Coding	Q9NTG7	60	GC11M000215	1.476400375	https://www.genecards.org/cgi-bin/carddisp.pl?gene=SIRT3
FUS	FUS RNA Binding Protein	Protein Coding	P35637	58	GC16P031180	1.476400375	https://www.genecards.org/cgi-bin/carddisp.pl?gene=FUS
SNIP1	Smad Nuclear Interacting Protein 1	Protein Coding	Q8TAD8	53	GC01M037534	1.476400375	https://www.genecards.org/cgi-bin/carddisp.pl?gene=SNIP1
NLRP6	NLR Family Pyrin Domain Containing 6	Protein Coding	P59044	48	GC11P000278	1.476400375	https://www.genecards.org/cgi-bin/carddisp.pl?gene=NLRP6
CRTAC1	Cartilage Acidic Protein 1	Protein Coding	Q9NQ79	47	GC10M097865	1.476400375	https://www.genecards.org/cgi-bin/carddisp.pl?gene=CRTAC1
CYTOR	Cytoskeleton Regulator RNA	RNA Gene		30	GC02P094583	1.471083164	https://www.genecards.org/cgi-bin/carddisp.pl?gene=CYTOR
CALM1	Calmodulin 1	Protein Coding	P0DP23	58	GC14P090396	1.455055594	https://www.genecards.org/cgi-bin/carddisp.pl?gene=CALM1
CALM2	Calmodulin 2	Protein Coding	P0DP24	56	GC02M047160	1.455055594	https://www.genecards.org/cgi-bin/carddisp.pl?gene=CALM2
CALM3	Calmodulin 3	Protein Coding	P0DP25	55	GC19P046601	1.455055594	https://www.genecards.org/cgi-bin/carddisp.pl?gene=CALM3
MIR214	MicroRNA 214	RNA Gene		31	GC01M172234	1.455055594	https://www.genecards.org/cgi-bin/carddisp.pl?gene=MIR214
PCSK9	Proprotein Convertase Subtilisin/Kexin Type 9	Protein Coding	Q8NBP7	62	GC01P055039	1.449134469	https://www.genecards.org/cgi-bin/carddisp.pl?gene=PCSK9
ADAR	Adenosine Deaminase RNA Specific	Protein Coding	P55265	60	GC01M167413	1.449134469	https://www.genecards.org/cgi-bin/carddisp.pl?gene=ADAR
GJB1	Gap Junction Protein Beta 1	Protein Coding	P08034	60	GC0XP071212	1.449134469	https://www.genecards.org/cgi-bin/carddisp.pl?gene=GJB1
TNFRSF11B	TNF Receptor Superfamily Member 11b	Protein Coding	O00300	60	GC08M118923	1.449134469	https://www.genecards.org/cgi-bin/carddisp.pl?gene=TNFRSF11B
GATA1	GATA Binding Protein 1	Protein Coding	P15976	59	GC0XP048786	1.449134469	https://www.genecards.org/cgi-bin/carddisp.pl?gene=GATA1
IFI16	Interferon Gamma Inducible Protein 16	Protein Coding	Q16666	55	GC01P158999	1.449134469	https://www.genecards.org/cgi-bin/carddisp.pl?gene=IFI16
GPX3	Glutathione Peroxidase 3	Protein Coding	P22352	54	GC05P159401	1.449134469	https://www.genecards.org/cgi-bin/carddisp.pl?gene=GPX3
TRIM6	Tripartite Motif Containing 6	Protein Coding	Q9C030	43	GC11P005596	1.449134469	https://www.genecards.org/cgi-bin/carddisp.pl?gene=TRIM6
HULC	Hepatocellular Carcinoma Up-Regulated Long Non-Coding RNA	RNA Gene		29	GC06P009612	1.449134469	https://www.genecards.org/cgi-bin/carddisp.pl?gene=HULC
MIR18A	MicroRNA 18a	RNA Gene		28	GC13P091750	1.449134469	https://www.genecards.org/cgi-bin/carddisp.pl?gene=MIR18A
MIR532	MicroRNA 532	RNA Gene		25	GC0XP060936	1.449134469	https://www.genecards.org/cgi-bin/carddisp.pl?gene=MIR532
PGM5-AS1	PGM5 Antisense RNA 1	RNA Gene		22	GC09M071992	1.449134469	https://www.genecards.org/cgi-bin/carddisp.pl?gene=PGM5-AS1
ITGB2-AS1	ITGB2 Antisense RNA 1	RNA Gene		20	GC21P044921	1.449134469	https://www.genecards.org/cgi-bin/carddisp.pl?gene=ITGB2-AS1
LINC01315	Long Intergenic Non-Protein Coding RNA 1315	RNA Gene		20	GC22M086161	1.449134469	https://www.genecards.org/cgi-bin/carddisp.pl?gene=LINC01315
PKM	Pyruvate Kinase M1/2	Protein Coding	P14618	62	GC15M072199	1.420104027	https://www.genecards.org/cgi-bin/carddisp.pl?gene=PKM
VDR	Vitamin D Receptor	Protein Coding	P11473	61	GC12M047841	1.420104027	https://www.genecards.org/cgi-bin/carddisp.pl?gene=VDR
PINK1	PTEN Induced Kinase 1	Protein Coding	Q9BXM7	60	GC01P076060	1.420104027	https://www.genecards.org/cgi-bin/carddisp.pl?gene=PINK1
IKBKE	Inhibitor Of Nuclear Factor Kappa B Kinase Subunit Epsilon	Protein Coding	Q14164	58	GC01P206470	1.420104027	https://www.genecards.org/cgi-bin/carddisp.pl?gene=IKBKE
RPTOR	Regulatory Associated Protein Of MTOR Complex 1	Protein Coding	Q8N122	57	GC17P080544	1.420104027	https://www.genecards.org/cgi-bin/carddisp.pl?gene=RPTOR
MDH1	Malate Dehydrogenase 1	Protein Coding	P40925	55	GC02P063557	1.420104027	https://www.genecards.org/cgi-bin/carddisp.pl?gene=MDH1
MINK1	Misshapen Like Kinase 1	Protein Coding	Q8N4C8	55	GC17P004833	1.420104027	https://www.genecards.org/cgi-bin/carddisp.pl?gene=MINK1
ARID5B	AT-Rich Interaction Domain 5B	Protein Coding	Q14865	53	GC10P061901	1.420104027	https://www.genecards.org/cgi-bin/carddisp.pl?gene=ARID5B
ALKBH5	AlkB Homolog 5, RNA Demethylase	Protein Coding	Q6P6C2	47	GC17P018183	1.420104027	https://www.genecards.org/cgi-bin/carddisp.pl?gene=ALKBH5
MIR433	MicroRNA 433	RNA Gene		31	GC14P120344	1.420104027	https://www.genecards.org/cgi-bin/carddisp.pl?gene=MIR433
MIR152	MicroRNA 152	RNA Gene		30	GC17M048037	1.420104027	https://www.genecards.org/cgi-bin/carddisp.pl?gene=MIR152
MIR138-1	MicroRNA 138-1	RNA Gene		29	GC03P044271	1.420104027	https://www.genecards.org/cgi-bin/carddisp.pl?gene=MIR138-1
MIR425	MicroRNA 425	RNA Gene		29	GC03M054741	1.420104027	https://www.genecards.org/cgi-bin/carddisp.pl?gene=MIR425
TP53TG1	TP53 Target 1	RNA Gene		29	GC07M087325	1.420104027	https://www.genecards.org/cgi-bin/carddisp.pl?gene=TP53TG1
MIR17	MicroRNA 17	RNA Gene		28	GC13P091350	1.420104027	https://www.genecards.org/cgi-bin/carddisp.pl?gene=MIR17
MIR9-2HG	MIR9-2 Host Gene	RNA Gene		28	GC05M088507	1.420104027	https://www.genecards.org/cgi-bin/carddisp.pl?gene=MIR9-2HG
MIR379	MicroRNA 379	RNA Gene		27	GC14P121370	1.420104027	https://www.genecards.org/cgi-bin/carddisp.pl?gene=MIR379
MIR138-2	MicroRNA 138-2	RNA Gene		26	GC16P121612	1.420104027	https://www.genecards.org/cgi-bin/carddisp.pl?gene=MIR138-2
MIR20B	MicroRNA 20b	RNA Gene		24	GC0XM135410	1.420104027	https://www.genecards.org/cgi-bin/carddisp.pl?gene=MIR20B
SFTA1P	Surfactant Associated 1, LncRNA	Pseudogene		24	GC10M010784	1.420104027	https://www.genecards.org/cgi-bin/carddisp.pl?gene=SFTA1P
LINC01128	Long Intergenic Non-Protein Coding RNA 1128	RNA Gene		21	GC01P074913	1.420104027	https://www.genecards.org/cgi-bin/carddisp.pl?gene=LINC01128
LINC00402	Long Intergenic Non-Protein Coding RNA 402	RNA Gene		15	GC13P074231	1.420104027	https://www.genecards.org/cgi-bin/carddisp.pl?gene=LINC00402
MIR448	MicroRNA 448	RNA Gene		14	GC0XP114823	1.420104027	https://www.genecards.org/cgi-bin/carddisp.pl?gene=MIR448
TRA-TGC7-1	TRNA-Ala (Anticodon TGC) 7-1	RNA Gene		14	GC06M106311	1.420104027	https://www.genecards.org/cgi-bin/carddisp.pl?gene=TRA-TGC7-1
SQSTM1	Sequestosome 1	Protein Coding	Q13501	62	GC05P179806	1.412473798	https://www.genecards.org/cgi-bin/carddisp.pl?gene=SQSTM1
MLKL	Mixed Lineage Kinase Domain Like Pseudokinase	Protein Coding	Q8NB16	56	GC16M075249	1.412473798	https://www.genecards.org/cgi-bin/carddisp.pl?gene=MLKL
IRF2	Interferon Regulatory Factor 2	Protein Coding	P14316	56	GC04M184387	1.405330658	https://www.genecards.org/cgi-bin/carddisp.pl?gene=IRF2
CTNNB1	Catenin Beta 1	Protein Coding	P35222	67	GC03P041194	1.388914704	https://www.genecards.org/cgi-bin/carddisp.pl?gene=CTNNB1
AKT1	AKT Serine/Threonine Kinase 1	Protein Coding	P31749	66	GC14M104769	1.388914704	https://www.genecards.org/cgi-bin/carddisp.pl?gene=AKT1
CBL	Cbl Proto-Oncogene	Protein Coding	P22681	64	GC11P119206	1.388914704	https://www.genecards.org/cgi-bin/carddisp.pl?gene=CBL
ETS1	ETS Proto-Oncogene 1, Transcription Factor	Protein Coding	P14921	61	GC11M128458	1.388914704	https://www.genecards.org/cgi-bin/carddisp.pl?gene=ETS1
INPP5D	Inositol Polyphosphate-5-Phosphatase D	Protein Coding	Q92835	60	GC02P233059	1.388914704	https://www.genecards.org/cgi-bin/carddisp.pl?gene=INPP5D
TRAF6	TNF Receptor Associated Factor 6	Protein Coding	Q9Y4K3	59	GC11M036467	1.388914704	https://www.genecards.org/cgi-bin/carddisp.pl?gene=TRAF6
CEBPB	CCAAT Enhancer Binding Protein Beta	Protein Coding	P17676	58	GC20P050190	1.388914704	https://www.genecards.org/cgi-bin/carddisp.pl?gene=CEBPB
TET2	Tet Methylcytosine Dioxygenase 2	Protein Coding	Q6N021	58	GC04P105145	1.388914704	https://www.genecards.org/cgi-bin/carddisp.pl?gene=TET2
S100A4	S100 Calcium Binding Protein A4	Protein Coding	P26447	57	GC01M153543	1.388914704	https://www.genecards.org/cgi-bin/carddisp.pl?gene=S100A4
SNRPN	Small Nuclear Ribonucleoprotein Polypeptide N	Protein Coding	P63162	57	GC15P024823	1.388914704	https://www.genecards.org/cgi-bin/carddisp.pl?gene=SNRPN
TRIM25	Tripartite Motif Containing 25	Protein Coding	Q14258	57	GC17M056836	1.388914704	https://www.genecards.org/cgi-bin/carddisp.pl?gene=TRIM25
CTSV	Cathepsin V	Protein Coding	O60911	56	GC09M097029	1.388914704	https://www.genecards.org/cgi-bin/carddisp.pl?gene=CTSV
IQGAP1	IQ Motif Containing GTPase Activating Protein 1	Protein Coding	P46940	55	GC15P090388	1.388914704	https://www.genecards.org/cgi-bin/carddisp.pl?gene=IQGAP1
RBMX	RNA Binding Motif Protein X-Linked	Protein Coding	P38159	54	GC0XM136848	1.388914704	https://www.genecards.org/cgi-bin/carddisp.pl?gene=RBMX
OGA	O-GlcNAcase	Protein Coding	O60502	53	GC10M101785	1.388914704	https://www.genecards.org/cgi-bin/carddisp.pl?gene=OGA
TOMM20	Translocase Of Outer Mitochondrial Membrane 20	Protein Coding	Q15388	51	GC01M235109	1.388914704	https://www.genecards.org/cgi-bin/carddisp.pl?gene=TOMM20
UTS2	Urotensin 2	Protein Coding	O95399	51	GC01M007843	1.388914704	https://www.genecards.org/cgi-bin/carddisp.pl?gene=UTS2
SIGLEC15	Sialic Acid Binding Ig Like Lectin 15	Protein Coding	Q6ZMC9	50	GC18P045825	1.388914704	https://www.genecards.org/cgi-bin/carddisp.pl?gene=SIGLEC15
ZNF532	Zinc Finger Protein 532	Protein Coding	Q9HCE3	42	GC18P058862	1.388914704	https://www.genecards.org/cgi-bin/carddisp.pl?gene=ZNF532
TRIM45	Tripartite Motif Containing 45	Protein Coding	Q9H8W5	40	GC01M117111	1.388914704	https://www.genecards.org/cgi-bin/carddisp.pl?gene=TRIM45
MIR30E	MicroRNA 30e	RNA Gene		31	GC01P040754	1.388914704	https://www.genecards.org/cgi-bin/carddisp.pl?gene=MIR30E
MIR215	MicroRNA 215	RNA Gene		27	GC01M220117	1.388914704	https://www.genecards.org/cgi-bin/carddisp.pl?gene=MIR215
MIR1290	MicroRNA 1290	RNA Gene		20	GC01M018897	1.388914704	https://www.genecards.org/cgi-bin/carddisp.pl?gene=MIR1290
PWARSN	Prader Willi/Angelman Region RNA, SNRPN Neighbor	RNA Gene		20	GC15P192321	1.388914704	https://www.genecards.org/cgi-bin/carddisp.pl?gene=PWARSN
HCG18	HLA Complex Group 18	RNA Gene		19	GC06M106391	1.388914704	https://www.genecards.org/cgi-bin/carddisp.pl?gene=HCG18
MIR527	MicroRNA 527	RNA Gene		17	GC19P053754	1.388914704	https://www.genecards.org/cgi-bin/carddisp.pl?gene=MIR527
NR4A1	Nuclear Receptor Subfamily 4 Group A Member 1	Protein Coding	P22736	60	GC12P052022	1.374072433	https://www.genecards.org/cgi-bin/carddisp.pl?gene=NR4A1
UBR2	Ubiquitin Protein Ligase E3 Component N-Recognin 2	Protein Coding	Q8IWV8	52	GC06P182060	1.374072433	https://www.genecards.org/cgi-bin/carddisp.pl?gene=UBR2
ZDHHC7	Zinc Finger DHHC-Type Palmitoyltransferase 7	Protein Coding	Q9NXF8	49	GC16M084975	1.374072433	https://www.genecards.org/cgi-bin/carddisp.pl?gene=ZDHHC7
CPTP	Ceramide-1-Phosphate Transfer Protein	Protein Coding	Q5TA50	44	GC01P074925	1.374072433	https://www.genecards.org/cgi-bin/carddisp.pl?gene=CPTP
SLC46A2	Solute Carrier Family 46 Member 2	Protein Coding	Q9BY10	42	GC09M112878	1.374072433	https://www.genecards.org/cgi-bin/carddisp.pl?gene=SLC46A2
ULK1	Unc-51 Like Autophagy Activating Kinase 1	Protein Coding	O75385	57	GC12P131894	1.361963987	https://www.genecards.org/cgi-bin/carddisp.pl?gene=ULK1
PTPN11	Protein Tyrosine Phosphatase Non-Receptor Type 11	Protein Coding	Q06124	67	GC12P112418	1.35499835	https://www.genecards.org/cgi-bin/carddisp.pl?gene=PTPN11
SMAD2	SMAD Family Member 2	Protein Coding	Q15796	65	GC18M047809	1.35499835	https://www.genecards.org/cgi-bin/carddisp.pl?gene=SMAD2
APOE	Apolipoprotein E	Protein Coding	P02649	62	GC19P152697	1.35499835	https://www.genecards.org/cgi-bin/carddisp.pl?gene=APOE
IKBKG	Inhibitor Of Nuclear Factor Kappa B Kinase Regulatory Subunit Gamma	Protein Coding	Q9Y6K9	61	GC0XP154541	1.35499835	https://www.genecards.org/cgi-bin/carddisp.pl?gene=IKBKG
ROCK1	Rho Associated Coiled-Coil Containing Protein Kinase 1	Protein Coding	Q13464	61	GC18M038236	1.35499835	https://www.genecards.org/cgi-bin/carddisp.pl?gene=ROCK1
SDHB	Succinate Dehydrogenase Complex Iron Sulfur Subunit B	Protein Coding	P21912	61	GC01M022674	1.35499835	https://www.genecards.org/cgi-bin/carddisp.pl?gene=SDHB
ANXA1	Annexin A1	Protein Coding	P04083	60	GC09P073151	1.35499835	https://www.genecards.org/cgi-bin/carddisp.pl?gene=ANXA1
EEF2K	Eukaryotic Elongation Factor 2 Kinase	Protein Coding	O00418	60	GC16P120695	1.35499835	https://www.genecards.org/cgi-bin/carddisp.pl?gene=EEF2K
GATA6	GATA Binding Protein 6	Protein Coding	Q92908	60	GC18P022169	1.35499835	https://www.genecards.org/cgi-bin/carddisp.pl?gene=GATA6
PAK2	P21 (RAC1) Activated Kinase 2	Protein Coding	Q13177	59	GC03P196739	1.35499835	https://www.genecards.org/cgi-bin/carddisp.pl?gene=PAK2
XBP1	X-Box Binding Protein 1	Protein Coding	P17861	59	GC22M028794	1.35499835	https://www.genecards.org/cgi-bin/carddisp.pl?gene=XBP1
APOC3	Apolipoprotein C3	Protein Coding	P02656	58	GC11P116829	1.35499835	https://www.genecards.org/cgi-bin/carddisp.pl?gene=APOC3
CLEC7A	C-Type Lectin Domain Containing 7A	Protein Coding	Q9BXN2	58	GC12M035794	1.35499835	https://www.genecards.org/cgi-bin/carddisp.pl?gene=CLEC7A
FPR2	Formyl Peptide Receptor 2	Protein Coding	P25090	58	GC19P051752	1.35499835	https://www.genecards.org/cgi-bin/carddisp.pl?gene=FPR2
TNFSF10	TNF Superfamily Member 10	Protein Coding	P50591	58	GC03M172505	1.35499835	https://www.genecards.org/cgi-bin/carddisp.pl?gene=TNFSF10
ATP6AP1	ATPase H+ Transporting Accessory Protein 1	Protein Coding	Q15904	57	GC0XP154428	1.35499835	https://www.genecards.org/cgi-bin/carddisp.pl?gene=ATP6AP1
PDIA3	Protein Disulfide Isomerase Family A Member 3	Protein Coding	P30101	57	GC15P043746	1.35499835	https://www.genecards.org/cgi-bin/carddisp.pl?gene=PDIA3
SETD7	SET Domain Containing 7, Histone Lysine Methyltransferase	Protein Coding	Q8WTS6	57	GC04M139495	1.35499835	https://www.genecards.org/cgi-bin/carddisp.pl?gene=SETD7
NDUFA13	NADH:Ubiquinone Oxidoreductase Subunit A13	Protein Coding	Q9P0J0	56	GC19P019515	1.35499835	https://www.genecards.org/cgi-bin/carddisp.pl?gene=NDUFA13
FOXO4	Forkhead Box O4	Protein Coding	P98177	55	GC0XP071095	1.35499835	https://www.genecards.org/cgi-bin/carddisp.pl?gene=FOXO4
SMURF2	SMAD Specific E3 Ubiquitin Protein Ligase 2	Protein Coding	Q9HAU4	55	GC17M064542	1.35499835	https://www.genecards.org/cgi-bin/carddisp.pl?gene=SMURF2
GABARAP	GABA Type A Receptor-Associated Protein	Protein Coding	O95166	54	GC17M007240	1.35499835	https://www.genecards.org/cgi-bin/carddisp.pl?gene=GABARAP
SMC4	Structural Maintenance Of Chromosomes 4	Protein Coding	Q9NTJ3	54	GC03P160399	1.35499835	https://www.genecards.org/cgi-bin/carddisp.pl?gene=SMC4
FGF21	Fibroblast Growth Factor 21	Protein Coding	Q9NSA1	52	GC19P152833	1.35499835	https://www.genecards.org/cgi-bin/carddisp.pl?gene=FGF21
GABARAPL1	GABA Type A Receptor Associated Protein Like 1	Protein Coding	Q9H0R8	52	GC12P010212	1.35499835	https://www.genecards.org/cgi-bin/carddisp.pl?gene=GABARAPL1
SLC6A14	Solute Carrier Family 6 Member 14	Protein Coding	Q9UN76	52	GC0XP116436	1.35499835	https://www.genecards.org/cgi-bin/carddisp.pl?gene=SLC6A14
SYVN1	Synoviolin 1	Protein Coding	Q86TM6	52	GC11M139760	1.35499835	https://www.genecards.org/cgi-bin/carddisp.pl?gene=SYVN1
IL37	Interleukin 37	Protein Coding	Q9NZH6	51	GC02P154108	1.35499835	https://www.genecards.org/cgi-bin/carddisp.pl?gene=IL37
KCNK5	Potassium Two Pore Domain Channel Subfamily K Member 5	Protein Coding	O95279	51	GC06M106649	1.35499835	https://www.genecards.org/cgi-bin/carddisp.pl?gene=KCNK5
NLRX1	NLR Family Member X1	Protein Coding	Q86UT6	51	GC11P119166	1.35499835	https://www.genecards.org/cgi-bin/carddisp.pl?gene=NLRX1
PLA2R1	Phospholipase A2 Receptor 1	Protein Coding	Q13018	51	GC02M159924	1.35499835	https://www.genecards.org/cgi-bin/carddisp.pl?gene=PLA2R1
TRIM38	Tripartite Motif Containing 38	Protein Coding	O00635	51	GC06P025962	1.35499835	https://www.genecards.org/cgi-bin/carddisp.pl?gene=TRIM38
PGAM5	PGAM Family Member 5, Mitochondrial Serine/Threonine Protein Phosphatase	Protein Coding	Q96HS1	49	GC12P132710	1.35499835	https://www.genecards.org/cgi-bin/carddisp.pl?gene=PGAM5
DTX3L	Deltex E3 Ubiquitin Ligase 3L	Protein Coding	Q8TDB6	46	GC03P122564	1.35499835	https://www.genecards.org/cgi-bin/carddisp.pl?gene=DTX3L
FAM3A	FAM3 Metabolism Regulating Signaling Molecule A	Protein Coding	P98173	42	GC0XM154506	1.35499835	https://www.genecards.org/cgi-bin/carddisp.pl?gene=FAM3A
MARCHF7	Membrane Associated Ring-CH-Type Finger 7	Protein Coding	Q9H992	42	GC02P159763	1.35499835	https://www.genecards.org/cgi-bin/carddisp.pl?gene=MARCHF7
DENND4C	DENN Domain Containing 4C	Protein Coding	Q5VZ89	38	GC09P019230	1.35499835	https://www.genecards.org/cgi-bin/carddisp.pl?gene=DENND4C
MIR320A	MicroRNA 320a	RNA Gene		31	GC08M022455	1.35499835	https://www.genecards.org/cgi-bin/carddisp.pl?gene=MIR320A
MIR185	MicroRNA 185	RNA Gene		30	GC22P091538	1.35499835	https://www.genecards.org/cgi-bin/carddisp.pl?gene=MIR185
MIR23A	MicroRNA 23a	RNA Gene		30	GC19M108248	1.35499835	https://www.genecards.org/cgi-bin/carddisp.pl?gene=MIR23A
MIR26A1	MicroRNA 26a-1	RNA Gene		30	GC03P037969	1.35499835	https://www.genecards.org/cgi-bin/carddisp.pl?gene=MIR26A1
MIR449A	MicroRNA 449a	RNA Gene		29	GC05M055171	1.35499835	https://www.genecards.org/cgi-bin/carddisp.pl?gene=MIR449A
MIR302C	MicroRNA 302c	RNA Gene		28	GC04M113186	1.35499835	https://www.genecards.org/cgi-bin/carddisp.pl?gene=MIR302C
MIR100HG	Mir-100-Let-7a-2-Mir-125b-1 Cluster Host Gene	RNA Gene		26	GC11M140705	1.35499835	https://www.genecards.org/cgi-bin/carddisp.pl?gene=MIR100HG
MIR26A2	MicroRNA 26a-2	RNA Gene		26	GC12M057824	1.35499835	https://www.genecards.org/cgi-bin/carddisp.pl?gene=MIR26A2
MIR520C	MicroRNA 520c	RNA Gene		24	GC19P153079	1.35499835	https://www.genecards.org/cgi-bin/carddisp.pl?gene=MIR520C
LINC00926	Long Intergenic Non-Protein Coding RNA 926	RNA Gene		22	GC15P193232	1.35499835	https://www.genecards.org/cgi-bin/carddisp.pl?gene=LINC00926
EPB41L4A-AS1	EPB41L4A Antisense RNA 1	RNA Gene		19	GC05P112160	1.35499835	https://www.genecards.org/cgi-bin/carddisp.pl?gene=EPB41L4A-AS1
LINC02446	Long Intergenic Non-Protein Coding RNA 2446	RNA Gene		19	GC12P074208	1.35499835	https://www.genecards.org/cgi-bin/carddisp.pl?gene=LINC02446
LINC00320	Long Intergenic Non-Protein Coding RNA 320	RNA Gene		18	GC21M020651	1.35499835	https://www.genecards.org/cgi-bin/carddisp.pl?gene=LINC00320
ALDH1L1-AS2	ALDH1L1 Antisense RNA 2	RNA Gene		17	GC03P126180	1.35499835	https://www.genecards.org/cgi-bin/carddisp.pl?gene=ALDH1L1-AS2
LINC02604	Long Intergenic Non-Protein Coding RNA 2604	RNA Gene		17	GC07P094975	1.35499835	https://www.genecards.org/cgi-bin/carddisp.pl?gene=LINC02604
IL1A	Interleukin 1 Alpha	Protein Coding	P01583	58	GC02M112773	1.339504838	https://www.genecards.org/cgi-bin/carddisp.pl?gene=IL1A
LDLR	Low Density Lipoprotein Receptor	Protein Coding	P01130	64	GC19P151814	1.333280325	https://www.genecards.org/cgi-bin/carddisp.pl?gene=LDLR
LINC00205	Long Intergenic Non-Protein Coding RNA 205	RNA Gene		18	GC21P051213	1.333280325	https://www.genecards.org/cgi-bin/carddisp.pl?gene=LINC00205
APOA1	Apolipoprotein A1	Protein Coding	P02647	63	GC11M116835	1.317482948	https://www.genecards.org/cgi-bin/carddisp.pl?gene=APOA1
ALOX5	Arachidonate 5-Lipoxygenase	Protein Coding	P09917	62	GC10P045374	1.317482948	https://www.genecards.org/cgi-bin/carddisp.pl?gene=ALOX5
SGK1	Serum/Glucocorticoid Regulated Kinase 1	Protein Coding	O00141	62	GC06M134169	1.317482948	https://www.genecards.org/cgi-bin/carddisp.pl?gene=SGK1
STAT5A	Signal Transducer And Activator Of Transcription 5A	Protein Coding	P42229	62	GC17P042287	1.317482948	https://www.genecards.org/cgi-bin/carddisp.pl?gene=STAT5A
COL1A2	Collagen Type I Alpha 2 Chain	Protein Coding	P08123	61	GC07P094394	1.317482948	https://www.genecards.org/cgi-bin/carddisp.pl?gene=COL1A2
FASN	Fatty Acid Synthase	Protein Coding	P49327	61	GC17M082078	1.317482948	https://www.genecards.org/cgi-bin/carddisp.pl?gene=FASN
IKZF1	IKAROS Family Zinc Finger 1	Protein Coding	Q13422	61	GC07P050303	1.317482948	https://www.genecards.org/cgi-bin/carddisp.pl?gene=IKZF1
KIF11	Kinesin Family Member 11	Protein Coding	P52732	61	GC10P092574	1.317482948	https://www.genecards.org/cgi-bin/carddisp.pl?gene=KIF11
MUC1	Mucin 1, Cell Surface Associated	Protein Coding	P15941	61	GC01M155185	1.317482948	https://www.genecards.org/cgi-bin/carddisp.pl?gene=MUC1
SPTAN1	Spectrin Alpha, Non-Erythrocytic 1	Protein Coding	Q13813	61	GC09P128552	1.317482948	https://www.genecards.org/cgi-bin/carddisp.pl?gene=SPTAN1
ACTG1	Actin Gamma 1	Protein Coding	P63261	60	GC17M081509	1.317482948	https://www.genecards.org/cgi-bin/carddisp.pl?gene=ACTG1
MYH9	Myosin Heavy Chain 9	Protein Coding	P35579	60	GC22M036281	1.317482948	https://www.genecards.org/cgi-bin/carddisp.pl?gene=MYH9
NEDD4	NEDD4 E3 Ubiquitin Protein Ligase	Protein Coding	P46934	60	GC15M055826	1.317482948	https://www.genecards.org/cgi-bin/carddisp.pl?gene=NEDD4
TPM3	Tropomyosin 3	Protein Coding	P06753	60	GC01M154155	1.317482948	https://www.genecards.org/cgi-bin/carddisp.pl?gene=TPM3
BSG	Basigin (Ok Blood Group)	Protein Coding	P35613	57	GC19P000571	1.317482948	https://www.genecards.org/cgi-bin/carddisp.pl?gene=BSG
CXCL8	C-X-C Motif Chemokine Ligand 8	Protein Coding	P10145	57	GC04P073740	1.317482948	https://www.genecards.org/cgi-bin/carddisp.pl?gene=CXCL8
SPTBN1	Spectrin Beta, Non-Erythrocytic 1	Protein Coding	Q01082	57	GC02P054456	1.317482948	https://www.genecards.org/cgi-bin/carddisp.pl?gene=SPTBN1
TFAM	Transcription Factor A, Mitochondrial	Protein Coding	Q00059	57	GC10P058385	1.317482948	https://www.genecards.org/cgi-bin/carddisp.pl?gene=TFAM
CRLF1	Cytokine Receptor Like Factor 1	Protein Coding	O75462	56	GC19M018572	1.317482948	https://www.genecards.org/cgi-bin/carddisp.pl?gene=CRLF1
PGF	Placental Growth Factor	Protein Coding	P49763	56	GC14M074941	1.317482948	https://www.genecards.org/cgi-bin/carddisp.pl?gene=PGF
HMGB3	High Mobility Group Box 3	Protein Coding	O15347	54	GC0XP150980	1.317482948	https://www.genecards.org/cgi-bin/carddisp.pl?gene=HMGB3
FAT1	FAT Atypical Cadherin 1	Protein Coding	Q14517	52	GC04M186587	1.317482948	https://www.genecards.org/cgi-bin/carddisp.pl?gene=FAT1
MVP	Major Vault Protein	Protein Coding	Q14764	52	GC16P120991	1.317482948	https://www.genecards.org/cgi-bin/carddisp.pl?gene=MVP
USP25	Ubiquitin Specific Peptidase 25	Protein Coding	Q9UHP3	52	GC21P021300	1.317482948	https://www.genecards.org/cgi-bin/carddisp.pl?gene=USP25
RSPO3	R-Spondin 3	Protein Coding	Q9BXY4	51	GC06P127118	1.317482948	https://www.genecards.org/cgi-bin/carddisp.pl?gene=RSPO3
SLC30A7	Solute Carrier Family 30 Member 7	Protein Coding	Q8NEW0	51	GC01P100896	1.317482948	https://www.genecards.org/cgi-bin/carddisp.pl?gene=SLC30A7
USF2	Upstream Transcription Factor 2, C-Fos Interacting	Protein Coding	Q15853	51	GC19P035268	1.317482948	https://www.genecards.org/cgi-bin/carddisp.pl?gene=USF2
IL32	Interleukin 32	Protein Coding	P24001	50	GC16P120203	1.317482948	https://www.genecards.org/cgi-bin/carddisp.pl?gene=IL32
SLC16A4	Solute Carrier Family 16 Member 4	Protein Coding	O15374	50	GC01M110362	1.317482948	https://www.genecards.org/cgi-bin/carddisp.pl?gene=SLC16A4
YTHDF2	YTH N6-Methyladenosine RNA Binding Protein F2	Protein Coding	Q9Y5A9	49	GC01P076563	1.317482948	https://www.genecards.org/cgi-bin/carddisp.pl?gene=YTHDF2
OTUD4	OTU Deubiquitinase 4	Protein Coding	Q01804	48	GC04M145110	1.317482948	https://www.genecards.org/cgi-bin/carddisp.pl?gene=OTUD4
PIF1	PIF1 5'-To-3' DNA Helicase	Protein Coding	Q9H611	47	GC15M064815	1.317482948	https://www.genecards.org/cgi-bin/carddisp.pl?gene=PIF1
CHRFAM7A	CHRNA7 (Exons 5-10) And FAM7A (Exons A-E) Fusion	Protein Coding	Q494W8	45	GC15M030360	1.317482948	https://www.genecards.org/cgi-bin/carddisp.pl?gene=CHRFAM7A
YAF2	YY1 Associated Factor 2	Protein Coding	Q8IY57	44	GC12M042157	1.317482948	https://www.genecards.org/cgi-bin/carddisp.pl?gene=YAF2
ZDHHC1	Zinc Finger DHHC-Type Containing 1	Protein Coding	Q8WTX9	43	GC16M067394	1.317482948	https://www.genecards.org/cgi-bin/carddisp.pl?gene=ZDHHC1
MIR200C	MicroRNA 200c	RNA Gene		31	GC12P074084	1.317482948	https://www.genecards.org/cgi-bin/carddisp.pl?gene=MIR200C
MIR200B	MicroRNA 200b	RNA Gene		30	GC01P001167	1.317482948	https://www.genecards.org/cgi-bin/carddisp.pl?gene=MIR200B
MIR342	MicroRNA 342	RNA Gene		30	GC14P100109	1.317482948	https://www.genecards.org/cgi-bin/carddisp.pl?gene=MIR342
MIR124-1	MicroRNA 124-1	RNA Gene		28	GC08M009903	1.317482948	https://www.genecards.org/cgi-bin/carddisp.pl?gene=MIR124-1
MIR195	MicroRNA 195	RNA Gene		28	GC17M096171	1.317482948	https://www.genecards.org/cgi-bin/carddisp.pl?gene=MIR195
MIR582	MicroRNA 582	RNA Gene		28	GC05M059703	1.317482948	https://www.genecards.org/cgi-bin/carddisp.pl?gene=MIR582
HAGLR	HOXD Antisense Growth-Associated Long Non-Coding RNA	RNA Gene		27	GC02M176172	1.317482948	https://www.genecards.org/cgi-bin/carddisp.pl?gene=HAGLR
MIR424	MicroRNA 424	RNA Gene		27	GC0XM135398	1.317482948	https://www.genecards.org/cgi-bin/carddisp.pl?gene=MIR424
MIR485	MicroRNA 485	RNA Gene		27	GC14P121379	1.317482948	https://www.genecards.org/cgi-bin/carddisp.pl?gene=MIR485
NORAD	Non-Coding RNA Activated By DNA Damage	RNA Gene		27	GC20M036858	1.317482948	https://www.genecards.org/cgi-bin/carddisp.pl?gene=NORAD
ENTPD1-AS1	ENTPD1 Antisense RNA 1	RNA Gene		24	GC10M095753	1.317482948	https://www.genecards.org/cgi-bin/carddisp.pl?gene=ENTPD1-AS1
GABPB1-AS1	GABPB1 Antisense RNA 1	RNA Gene		22	GC15P193078	1.317482948	https://www.genecards.org/cgi-bin/carddisp.pl?gene=GABPB1-AS1
MIR320C1	MicroRNA 320c-1	RNA Gene		22	GC18P021683	1.317482948	https://www.genecards.org/cgi-bin/carddisp.pl?gene=MIR320C1
MIR320B1	MicroRNA 320b-1	RNA Gene		21	GC01P116671	1.317482948	https://www.genecards.org/cgi-bin/carddisp.pl?gene=MIR320B1
LINC00240	Long Intergenic Non-Protein Coding RNA 240	RNA Gene		20	GC06P026956	1.317482948	https://www.genecards.org/cgi-bin/carddisp.pl?gene=LINC00240
MIR320B2	MicroRNA 320b-2	RNA Gene		20	GC01M224257	1.317482948	https://www.genecards.org/cgi-bin/carddisp.pl?gene=MIR320B2
MIR320D1	MicroRNA 320d-1	RNA Gene		20	GC13M043080	1.317482948	https://www.genecards.org/cgi-bin/carddisp.pl?gene=MIR320D1
MIR320C2	MicroRNA 320c-2	RNA Gene		18	GC18P024321	1.317482948	https://www.genecards.org/cgi-bin/carddisp.pl?gene=MIR320C2
MIR320D2	MicroRNA 320d-2	RNA Gene		18	GC0XM140926	1.317482948	https://www.genecards.org/cgi-bin/carddisp.pl?gene=MIR320D2
PICART1	P53 Inducible Cancer Associated RNA Transcript 1	RNA Gene		15	GC17M097555	1.317482948	https://www.genecards.org/cgi-bin/carddisp.pl?gene=PICART1
MIR5047	MicroRNA 5047	RNA Gene		13	GC17M064501	1.317482948	https://www.genecards.org/cgi-bin/carddisp.pl?gene=MIR5047
MIR3163	MicroRNA 3163	RNA Gene		12	GC11M066934	1.317482948	https://www.genecards.org/cgi-bin/carddisp.pl?gene=MIR3163
MIR548X	MicroRNA 548x	RNA Gene		12	GC21M018686	1.317482948	https://www.genecards.org/cgi-bin/carddisp.pl?gene=MIR548X
MALT1	MALT1 Paracaspase	Protein Coding	Q9UDY8	60	GC18P058671	1.296138167	https://www.genecards.org/cgi-bin/carddisp.pl?gene=MALT1
TLR2	Toll Like Receptor 2	Protein Coding	O60603	65	GC04P153684	1.274901152	https://www.genecards.org/cgi-bin/carddisp.pl?gene=TLR2
GSK3B	Glycogen Synthase Kinase 3 Beta	Protein Coding	P49841	64	GC03M119821	1.274901152	https://www.genecards.org/cgi-bin/carddisp.pl?gene=GSK3B
ICAM1	Intercellular Adhesion Molecule 1	Protein Coding	P05362	63	GC19P151796	1.274901152	https://www.genecards.org/cgi-bin/carddisp.pl?gene=ICAM1
MCL1	MCL1 Apoptosis Regulator, BCL2 Family Member	Protein Coding	Q07820	62	GC01M167251	1.274901152	https://www.genecards.org/cgi-bin/carddisp.pl?gene=MCL1
PTGS2	Prostaglandin-Endoperoxide Synthase 2	Protein Coding	P35354	62	GC01M186671	1.274901152	https://www.genecards.org/cgi-bin/carddisp.pl?gene=PTGS2
SREBF1	Sterol Regulatory Element Binding Transcription Factor 1	Protein Coding	P36956	61	GC17M017810	1.274901152	https://www.genecards.org/cgi-bin/carddisp.pl?gene=SREBF1
STK4	Serine/Threonine Kinase 4	Protein Coding	Q13043	61	GC20P044966	1.274901152	https://www.genecards.org/cgi-bin/carddisp.pl?gene=STK4
PRF1	Perforin 1	Protein Coding	P14222	60	GC10M070597	1.274901152	https://www.genecards.org/cgi-bin/carddisp.pl?gene=PRF1
EZR	Ezrin	Protein Coding	P15311	59	GC06M158765	1.274901152	https://www.genecards.org/cgi-bin/carddisp.pl?gene=EZR
IRF3	Interferon Regulatory Factor 3	Protein Coding	Q14653	58	GC19M049659	1.274901152	https://www.genecards.org/cgi-bin/carddisp.pl?gene=IRF3
MST1	Macrophage Stimulating 1	Protein Coding	P26927	58	GC03M049683	1.274901152	https://www.genecards.org/cgi-bin/carddisp.pl?gene=MST1
SIAH1	Siah E3 Ubiquitin Protein Ligase 1	Protein Coding	Q8IUQ4	58	GC16M051503	1.274901152	https://www.genecards.org/cgi-bin/carddisp.pl?gene=SIAH1
VTN	Vitronectin	Protein Coding	P04004	57	GC17M096696	1.274901152	https://www.genecards.org/cgi-bin/carddisp.pl?gene=VTN
MCOLN1	Mucolipin TRP Cation Channel 1	Protein Coding	Q9GZU1	56	GC19P151636	1.274901152	https://www.genecards.org/cgi-bin/carddisp.pl?gene=MCOLN1
AZGP1	Alpha-2-Glycoprotein 1, Zinc-Binding	Protein Coding	P25311	55	GC07M106710	1.274901152	https://www.genecards.org/cgi-bin/carddisp.pl?gene=AZGP1
CITED2	Cbp/P300 Interacting Transactivator With Glu/Asp Rich Carboxy-Terminal Domain 2	Protein Coding	Q99967	55	GC06M139371	1.274901152	https://www.genecards.org/cgi-bin/carddisp.pl?gene=CITED2
KRT6A	Keratin 6A	Protein Coding	P02538	55	GC12M052488	1.274901152	https://www.genecards.org/cgi-bin/carddisp.pl?gene=KRT6A
VPS4A	Vacuolar Protein Sorting 4 Homolog A	Protein Coding	Q9UN37	54	GC16P069311	1.274901152	https://www.genecards.org/cgi-bin/carddisp.pl?gene=VPS4A
SF3A2	Splicing Factor 3a Subunit 2	Protein Coding	Q15428	50	GC19P002236	1.274901152	https://www.genecards.org/cgi-bin/carddisp.pl?gene=SF3A2
VSIG4	V-Set And Immunoglobulin Domain Containing 4	Protein Coding	Q9Y279	50	GC0XM066021	1.274901152	https://www.genecards.org/cgi-bin/carddisp.pl?gene=VSIG4
AMIGO2	Adhesion Molecule With Ig Like Domain 2	Protein Coding	Q86SJ2	49	GC12M047077	1.274901152	https://www.genecards.org/cgi-bin/carddisp.pl?gene=AMIGO2
MFHAS1	Multifunctional ROCO Family Signaling Regulator 1	Protein Coding	Q9Y4C4	48	GC08M008783	1.274901152	https://www.genecards.org/cgi-bin/carddisp.pl?gene=MFHAS1
LETMD1	LETM1 Domain Containing 1	Protein Coding	Q6P1Q0	47	GC12P051047	1.274901152	https://www.genecards.org/cgi-bin/carddisp.pl?gene=LETMD1
SNRK	SNF Related Kinase	Protein Coding	Q9NRH2	47	GC03P044246	1.274901152	https://www.genecards.org/cgi-bin/carddisp.pl?gene=SNRK
MPEG1	Macrophage Expressed 1	Protein Coding	Q2M385	46	GC11M059208	1.274901152	https://www.genecards.org/cgi-bin/carddisp.pl?gene=MPEG1
MIR22HG	MIR22 Host Gene	RNA Gene	Q0VDD5	34	GC17M095929	1.274901152	https://www.genecards.org/cgi-bin/carddisp.pl?gene=MIR22HG
CDKN2B-AS1	CDKN2B And CDKN2A Antisense Cis And Trans Regulatory RNA 1	RNA Gene		32	GC09P021994	1.274901152	https://www.genecards.org/cgi-bin/carddisp.pl?gene=CDKN2B-AS1
HOTTIP	HOXA Distal Transcript Antisense RNA	RNA Gene		31	GC07P027198	1.274901152	https://www.genecards.org/cgi-bin/carddisp.pl?gene=HOTTIP
MIR370	MicroRNA 370	RNA Gene		30	GC14P120347	1.274901152	https://www.genecards.org/cgi-bin/carddisp.pl?gene=MIR370
MIR9-1	MicroRNA 9-1	RNA Gene		30	GC01M156420	1.274901152	https://www.genecards.org/cgi-bin/carddisp.pl?gene=MIR9-1
MIR455	MicroRNA 455	RNA Gene		29	GC09P114209	1.274901152	https://www.genecards.org/cgi-bin/carddisp.pl?gene=MIR455
MIR130B	MicroRNA 130b	RNA Gene		28	GC22P096300	1.274901152	https://www.genecards.org/cgi-bin/carddisp.pl?gene=MIR130B
MIR206	MicroRNA 206	RNA Gene		28	GC06P052144	1.274901152	https://www.genecards.org/cgi-bin/carddisp.pl?gene=MIR206
MIR497	MicroRNA 497	RNA Gene		27	GC17M096172	1.274901152	https://www.genecards.org/cgi-bin/carddisp.pl?gene=MIR497
LINC-ROR	Long Intergenic Non-Protein Coding RNA, Regulator Of Reprogramming	RNA Gene		25	GC18M057054	1.274901152	https://www.genecards.org/cgi-bin/carddisp.pl?gene=LINC-ROR
MIR9-2	MicroRNA 9-2	RNA Gene		25	GC05M088666	1.274901152	https://www.genecards.org/cgi-bin/carddisp.pl?gene=MIR9-2
MIR9-3	MicroRNA 9-3	RNA Gene		25	GC15P089368	1.274901152	https://www.genecards.org/cgi-bin/carddisp.pl?gene=MIR9-3
PAPPA-AS1	PAPPA Antisense RNA 1	RNA Gene	Q5QFB9	25	GC09M116398	1.274901152	https://www.genecards.org/cgi-bin/carddisp.pl?gene=PAPPA-AS1
LINC01094	Long Intergenic Non-Protein Coding RNA 1094	RNA Gene		24	GC04P079163	1.274901152	https://www.genecards.org/cgi-bin/carddisp.pl?gene=LINC01094
MIR105-1	MicroRNA 105-1	RNA Gene		23	GC0XM152392	1.274901152	https://www.genecards.org/cgi-bin/carddisp.pl?gene=MIR105-1
MIR105-2	MicroRNA 105-2	RNA Gene		18	GC0XM152394	1.274901152	https://www.genecards.org/cgi-bin/carddisp.pl?gene=MIR105-2
MIR519A1	MicroRNA 519a-1	RNA Gene		18	GC19P053752	1.274901152	https://www.genecards.org/cgi-bin/carddisp.pl?gene=MIR519A1
MIR3135B	MicroRNA 3135b	RNA Gene		16	GC06M032749	1.274901152	https://www.genecards.org/cgi-bin/carddisp.pl?gene=MIR3135B
MIR519A2	MicroRNA 519a-2	RNA Gene		16	GC19P053762	1.274901152	https://www.genecards.org/cgi-bin/carddisp.pl?gene=MIR519A2
MIR558	MicroRNA 558	RNA Gene		15	GC02P033594	1.274901152	https://www.genecards.org/cgi-bin/carddisp.pl?gene=MIR558
MIR5192	MicroRNA 5192	RNA Gene		12	GC02P062205	1.274901152	https://www.genecards.org/cgi-bin/carddisp.pl?gene=MIR5192
MIR4644	MicroRNA 4644	RNA Gene		11	GC06P170330	1.274901152	https://www.genecards.org/cgi-bin/carddisp.pl?gene=MIR4644
HDAC6	Histone Deacetylase 6	Protein Coding	Q9UBN7	66	GC0XP048801	1.224391341	https://www.genecards.org/cgi-bin/carddisp.pl?gene=HDAC6
JAK2	Janus Kinase 2	Protein Coding	O60674	66	GC09P004985	1.224391341	https://www.genecards.org/cgi-bin/carddisp.pl?gene=JAK2
ABL1	ABL Proto-Oncogene 1, Non-Receptor Tyrosine Kinase	Protein Coding	P00519	65	GC09P130713	1.224391341	https://www.genecards.org/cgi-bin/carddisp.pl?gene=ABL1
EPHA2	EPH Receptor A2	Protein Coding	P29317	65	GC01M016124	1.224391341	https://www.genecards.org/cgi-bin/carddisp.pl?gene=EPHA2
PPARG	Peroxisome Proliferator Activated Receptor Gamma	Protein Coding	P37231	65	GC03P012287	1.224391341	https://www.genecards.org/cgi-bin/carddisp.pl?gene=PPARG
STAT1	Signal Transducer And Activator Of Transcription 1	Protein Coding	P42224	65	GC02M190908	1.224391341	https://www.genecards.org/cgi-bin/carddisp.pl?gene=STAT1
HSP90AA1	Heat Shock Protein 90 Alpha Family Class A Member 1	Protein Coding	P07900	64	GC14M102080	1.224391341	https://www.genecards.org/cgi-bin/carddisp.pl?gene=HSP90AA1
TLR3	Toll Like Receptor 3	Protein Coding	O15455	64	GC04P186059	1.224391341	https://www.genecards.org/cgi-bin/carddisp.pl?gene=TLR3
HSP90AB1	Heat Shock Protein 90 Alpha Family Class B Member 1	Protein Coding	P08238	62	GC06P044246	1.224391341	https://www.genecards.org/cgi-bin/carddisp.pl?gene=HSP90AB1
PPM1D	Protein Phosphatase, Mg2+/Mn2+ Dependent 1D	Protein Coding	O15297	61	GC17P060600	1.224391341	https://www.genecards.org/cgi-bin/carddisp.pl?gene=PPM1D
CDK9	Cyclin Dependent Kinase 9	Protein Coding	P50750	59	GC09P152847	1.224391341	https://www.genecards.org/cgi-bin/carddisp.pl?gene=CDK9
FGF5	Fibroblast Growth Factor 5	Protein Coding	P12034	57	GC04P080266	1.224391341	https://www.genecards.org/cgi-bin/carddisp.pl?gene=FGF5
IRF9	Interferon Regulatory Factor 9	Protein Coding	Q00978	57	GC14P024161	1.224391341	https://www.genecards.org/cgi-bin/carddisp.pl?gene=IRF9
UCP1	Uncoupling Protein 1	Protein Coding	P25874	56	GC04M140559	1.224391341	https://www.genecards.org/cgi-bin/carddisp.pl?gene=UCP1
NLRP2	NLR Family Pyrin Domain Containing 2	Protein Coding	Q9NX02	55	GC19P054953	1.224391341	https://www.genecards.org/cgi-bin/carddisp.pl?gene=NLRP2
MELTF	Melanotransferrin	Protein Coding	P08582	54	GC03M196980	1.224391341	https://www.genecards.org/cgi-bin/carddisp.pl?gene=MELTF
PJA1	Praja Ring Finger Ubiquitin Ligase 1	Protein Coding	Q8NG27	52	GC0XM069160	1.224391341	https://www.genecards.org/cgi-bin/carddisp.pl?gene=PJA1
TSLP	Thymic Stromal Lymphopoietin	Protein Coding	Q969D9	52	GC05P111070	1.224391341	https://www.genecards.org/cgi-bin/carddisp.pl?gene=TSLP
NUAK1	NUAK Family Kinase 1	Protein Coding	O60285	51	GC12M106063	1.224391341	https://www.genecards.org/cgi-bin/carddisp.pl?gene=NUAK1
GNA15	G Protein Subunit Alpha 15	Protein Coding	P30679	50	GC19P151479	1.224391341	https://www.genecards.org/cgi-bin/carddisp.pl?gene=GNA15
PRORP	Protein Only RNase P Catalytic Subunit	Protein Coding	O15091	48	GC14P057760	1.224391341	https://www.genecards.org/cgi-bin/carddisp.pl?gene=PRORP
TIFA	TRAF Interacting Protein With Forkhead Associated Domain	Protein Coding	Q96CG3	44	GC04M112274	1.224391341	https://www.genecards.org/cgi-bin/carddisp.pl?gene=TIFA
FNDC4	Fibronectin Type III Domain Containing 4	Protein Coding	Q9H6D8	42	GC02M027491	1.224391341	https://www.genecards.org/cgi-bin/carddisp.pl?gene=FNDC4
TRIM59	Tripartite Motif Containing 59	Protein Coding	Q8IWR1	41	GC03M160432	1.224391341	https://www.genecards.org/cgi-bin/carddisp.pl?gene=TRIM59
MIR211	MicroRNA 211	RNA Gene		30	GC15M031065	1.224391341	https://www.genecards.org/cgi-bin/carddisp.pl?gene=MIR211
LINC02620	Long Intergenic Non-Protein Coding RNA 2620	RNA Gene		18	GC10M104475	1.224391341	https://www.genecards.org/cgi-bin/carddisp.pl?gene=LINC02620
MIR4449	MicroRNA 4449	RNA Gene		15	GC04P053794	1.224391341	https://www.genecards.org/cgi-bin/carddisp.pl?gene=MIR4449
MIR4485	MicroRNA 4485	RNA Gene		14	GC11M015418	1.224391341	https://www.genecards.org/cgi-bin/carddisp.pl?gene=MIR4485
TRL-TAG1-1	TRNA-Leu (Anticodon TAG) 1-1	RNA Gene		11	GC17M096231	1.224391341	https://www.genecards.org/cgi-bin/carddisp.pl?gene=TRL-TAG1-1
HNP1	Hypertensive Nephropathy	Genetic Locus		2	GC09U900671	1.224391341	https://www.genecards.org/cgi-bin/carddisp.pl?gene=HNP1
EZH2	Enhancer Of Zeste 2 Polycomb Repressive Complex 2 Subunit	Protein Coding	Q15910	66	GC07M148807	1.18058753	https://www.genecards.org/cgi-bin/carddisp.pl?gene=EZH2
DNMT3A	DNA Methyltransferase 3 Alpha	Protein Coding	Q9Y6K1	65	GC02M025228	1.18058753	https://www.genecards.org/cgi-bin/carddisp.pl?gene=DNMT3A
BAX	BCL2 Associated X, Apoptosis Regulator	Protein Coding	Q07812	64	GC19P048954	1.18058753	https://www.genecards.org/cgi-bin/carddisp.pl?gene=BAX
DNMT3B	DNA Methyltransferase 3 Beta	Protein Coding	Q9UBC3	64	GC20P032762	1.18058753	https://www.genecards.org/cgi-bin/carddisp.pl?gene=DNMT3B
CYCS	Cytochrome C, Somatic	Protein Coding	P99999	61	GC07M025118	1.18058753	https://www.genecards.org/cgi-bin/carddisp.pl?gene=CYCS
POLA1	DNA Polymerase Alpha 1, Catalytic Subunit	Protein Coding	P09884	59	GC0XP024693	1.18058753	https://www.genecards.org/cgi-bin/carddisp.pl?gene=POLA1
H3-3A	H3.3 Histone A	Protein Coding	P84243	57	GC01P226062	1.18058753	https://www.genecards.org/cgi-bin/carddisp.pl?gene=H3-3A
CHMP2B	Charged Multivesicular Body Protein 2B	Protein Coding	Q9UQN3	56	GC03P087227	1.18058753	https://www.genecards.org/cgi-bin/carddisp.pl?gene=CHMP2B
EED	Embryonic Ectoderm Development	Protein Coding	O75530	56	GC11P108547	1.18058753	https://www.genecards.org/cgi-bin/carddisp.pl?gene=EED
PRIM1	DNA Primase Subunit 1	Protein Coding	P49642	55	GC12M060424	1.18058753	https://www.genecards.org/cgi-bin/carddisp.pl?gene=PRIM1
RBBP4	RB Binding Protein 4, Chromatin Remodeling Factor	Protein Coding	Q09028	55	GC01P032651	1.18058753	https://www.genecards.org/cgi-bin/carddisp.pl?gene=RBBP4
SUZ12	SUZ12 Polycomb Repressive Complex 2 Subunit	Protein Coding	Q15022	55	GC17P031937	1.18058753	https://www.genecards.org/cgi-bin/carddisp.pl?gene=SUZ12
RBBP7	RB Binding Protein 7, Chromatin Remodeling Factor	Protein Coding	Q16576	52	GC0XM016839	1.18058753	https://www.genecards.org/cgi-bin/carddisp.pl?gene=RBBP7
H2BC21	H2B Clustered Histone 21	Protein Coding	Q16778	51	GC01M167228	1.18058753	https://www.genecards.org/cgi-bin/carddisp.pl?gene=H2BC21
H3-3B	H3.3 Histone B	Protein Coding	P84243	51	GC17M098063	1.18058753	https://www.genecards.org/cgi-bin/carddisp.pl?gene=H3-3B
PRIM2	DNA Primase Subunit 2	Protein Coding	P49643	51	GC06P182222	1.18058753	https://www.genecards.org/cgi-bin/carddisp.pl?gene=PRIM2
CHMP2A	Charged Multivesicular Body Protein 2A	Protein Coding	O43633	50	GC19M058551	1.18058753	https://www.genecards.org/cgi-bin/carddisp.pl?gene=CHMP2A
H3C1	H3 Clustered Histone 1	Protein Coding	P68431	50	GC06P181698	1.18058753	https://www.genecards.org/cgi-bin/carddisp.pl?gene=H3C1
H4C3	H4 Clustered Histone 3	Protein Coding	P62805	50	GC06P181705	1.18058753	https://www.genecards.org/cgi-bin/carddisp.pl?gene=H4C3
POLA2	DNA Polymerase Alpha 2, Accessory Subunit	Protein Coding	Q14181	50	GC11P107802	1.18058753	https://www.genecards.org/cgi-bin/carddisp.pl?gene=POLA2
CHMP6	Charged Multivesicular Body Protein 6	Protein Coding	Q96FZ7	48	GC17P080991	1.18058753	https://www.genecards.org/cgi-bin/carddisp.pl?gene=CHMP6
CHMP7	Charged Multivesicular Body Protein 7	Protein Coding	Q8WUX9	48	GC08P023243	1.18058753	https://www.genecards.org/cgi-bin/carddisp.pl?gene=CHMP7
H4C1	H4 Clustered Histone 1	Protein Coding	P62805	48	GC06P181699	1.18058753	https://www.genecards.org/cgi-bin/carddisp.pl?gene=H4C1
H4C16	H4 Histone 16	Protein Coding	P62805	48	GC12M036240	1.18058753	https://www.genecards.org/cgi-bin/carddisp.pl?gene=H4C16
CHMP4C	Charged Multivesicular Body Protein 4C	Protein Coding	Q96CF2	47	GC08P081732	1.18058753	https://www.genecards.org/cgi-bin/carddisp.pl?gene=CHMP4C
H2AZ2	H2A.Z Variant Histone 2	Protein Coding	Q71UI9	47	GC07M045702	1.18058753	https://www.genecards.org/cgi-bin/carddisp.pl?gene=H2AZ2
H3C12	H3 Clustered Histone 12	Protein Coding	P68431	47	GC06M109200	1.18058753	https://www.genecards.org/cgi-bin/carddisp.pl?gene=H3C12
H2BC5	H2B Clustered Histone 5	Protein Coding	P58876	46	GC06P184725	1.18058753	https://www.genecards.org/cgi-bin/carddisp.pl?gene=H2BC5
H4C5	H4 Clustered Histone 5	Protein Coding	P62805	46	GC06P184732	1.18058753	https://www.genecards.org/cgi-bin/carddisp.pl?gene=H4C5
CHMP4A	Charged Multivesicular Body Protein 4A	Protein Coding	Q9BY43	45	GC14M028840	1.18058753	https://www.genecards.org/cgi-bin/carddisp.pl?gene=CHMP4A
H2AC6	H2A Clustered Histone 6	Protein Coding	Q93077	45	GC06P184720	1.18058753	https://www.genecards.org/cgi-bin/carddisp.pl?gene=H2AC6
H2BC3	H2B Clustered Histone 3	Protein Coding	P33778	45	GC06M106101	1.18058753	https://www.genecards.org/cgi-bin/carddisp.pl?gene=H2BC3
H3C13	H3 Clustered Histone 13	Protein Coding	Q71DI3	45	GC01M167216	1.18058753	https://www.genecards.org/cgi-bin/carddisp.pl?gene=H3C13
H3C2	H3 Clustered Histone 2	Protein Coding	P68431	45	GC06M106106	1.18058753	https://www.genecards.org/cgi-bin/carddisp.pl?gene=H3C2
H4C11	H4 Clustered Histone 11	Protein Coding	P62805	45	GC06P181762	1.18058753	https://www.genecards.org/cgi-bin/carddisp.pl?gene=H4C11
H4C6	H4 Clustered Histone 6	Protein Coding	P62805	45	GC06P184733	1.18058753	https://www.genecards.org/cgi-bin/carddisp.pl?gene=H4C6
H2AC4	H2A Clustered Histone 4	Protein Coding	P04908	44	GC06M106107	1.18058753	https://www.genecards.org/cgi-bin/carddisp.pl?gene=H2AC4
H2BC14	H2B Clustered Histone 14	Protein Coding	Q99879	44	GC06P181760	1.18058753	https://www.genecards.org/cgi-bin/carddisp.pl?gene=H2BC14
H3C3	H3 Clustered Histone 3	Protein Coding	P68431	44	GC06P181701	1.18058753	https://www.genecards.org/cgi-bin/carddisp.pl?gene=H3C3
H4C8	H4 Clustered Histone 8	Protein Coding	P62805	44	GC06M109209	1.18058753	https://www.genecards.org/cgi-bin/carddisp.pl?gene=H4C8
H4C9	H4 Clustered Histone 9	Protein Coding	P62805	44	GC06P184734	1.18058753	https://www.genecards.org/cgi-bin/carddisp.pl?gene=H4C9
H2BC11	H2B Clustered Histone 11	Protein Coding	P06899	43	GC06M106149	1.18058753	https://www.genecards.org/cgi-bin/carddisp.pl?gene=H2BC11
H2BC15	H2B Clustered Histone 15	Protein Coding	Q99877	43	GC06P181764	1.18058753	https://www.genecards.org/cgi-bin/carddisp.pl?gene=H2BC15
H3C4	H3 Clustered Histone 4	Protein Coding	P68431	43	GC06M109201	1.18058753	https://www.genecards.org/cgi-bin/carddisp.pl?gene=H3C4
H3C6	H3 Clustered Histone 6	Protein Coding	P68431	43	GC06P184730	1.18058753	https://www.genecards.org/cgi-bin/carddisp.pl?gene=H3C6
H4C2	H4 Clustered Histone 2	Protein Coding	P62805	43	GC06M106096	1.18058753	https://www.genecards.org/cgi-bin/carddisp.pl?gene=H4C2
H4C4	H4 Clustered Histone 4	Protein Coding	P62805	43	GC06M109207	1.18058753	https://www.genecards.org/cgi-bin/carddisp.pl?gene=H4C4
H2BC1	H2B Clustered Histone 1	Protein Coding	Q96A08	42	GC06P184723	1.18058753	https://www.genecards.org/cgi-bin/carddisp.pl?gene=H2BC1
H2BC12	H2B Clustered Histone 12	Protein Coding	O60814	42	GC06M106153	1.18058753	https://www.genecards.org/cgi-bin/carddisp.pl?gene=H2BC12
H2BC13	H2B Clustered Histone 13	Protein Coding	Q99880	42	GC06M106221	1.18058753	https://www.genecards.org/cgi-bin/carddisp.pl?gene=H2BC13
H2BC4	H2B Clustered Histone 4	Protein Coding	P62807	42	GC06M109196	1.18058753	https://www.genecards.org/cgi-bin/carddisp.pl?gene=H2BC4
H2BC9	H2B Clustered Histone 9	Protein Coding	Q93079	42	GC06P184728	1.18058753	https://www.genecards.org/cgi-bin/carddisp.pl?gene=H2BC9
H3C10	H3 Clustered Histone 10	Protein Coding	P68431	42	GC06P181761	1.18058753	https://www.genecards.org/cgi-bin/carddisp.pl?gene=H3C10
H3C11	H3 Clustered Histone 11	Protein Coding	P68431	42	GC06M109199	1.18058753	https://www.genecards.org/cgi-bin/carddisp.pl?gene=H3C11
H3C14	H3 Clustered Histone 14	Protein Coding	Q71DI3	42	GC01M167225	1.18058753	https://www.genecards.org/cgi-bin/carddisp.pl?gene=H3C14
H3C7	H3 Clustered Histone 7	Protein Coding	P68431	42	GC06M109202	1.18058753	https://www.genecards.org/cgi-bin/carddisp.pl?gene=H3C7
H3C8	H3 Clustered Histone 8	Protein Coding	P68431	42	GC06M109203	1.18058753	https://www.genecards.org/cgi-bin/carddisp.pl?gene=H3C8
H4C12	H4 Clustered Histone 12	Protein Coding	P62805	42	GC06M109205	1.18058753	https://www.genecards.org/cgi-bin/carddisp.pl?gene=H4C12
H2AC14	H2A Clustered Histone 14	Protein Coding	Q99878	41	GC06M106223	1.18058753	https://www.genecards.org/cgi-bin/carddisp.pl?gene=H2AC14
H2AC18	H2A Clustered Histone 18	Protein Coding	Q6FI13	41	GC01M167223	1.18058753	https://www.genecards.org/cgi-bin/carddisp.pl?gene=H2AC18
H2AC8	H2A Clustered Histone 8	Protein Coding	P04908	41	GC06P184721	1.18058753	https://www.genecards.org/cgi-bin/carddisp.pl?gene=H2AC8
H2BC17	H2B Clustered Histone 17	Protein Coding	P23527	41	GC06P181771	1.18058753	https://www.genecards.org/cgi-bin/carddisp.pl?gene=H2BC17
H4C13	H4 Clustered Histone 13	Protein Coding	P62805	41	GC06M109206	1.18058753	https://www.genecards.org/cgi-bin/carddisp.pl?gene=H4C13
H2BC10	H2B Clustered Histone 10	Protein Coding	P62807	39	GC06P184724	1.18058753	https://www.genecards.org/cgi-bin/carddisp.pl?gene=H2BC10
H2BC6	H2B Clustered Histone 6	Protein Coding	P62807	39	GC06P184726	1.18058753	https://www.genecards.org/cgi-bin/carddisp.pl?gene=H2BC6
H4C14	H4 Clustered Histone 14	Protein Coding	P62805	39	GC01P149832	1.18058753	https://www.genecards.org/cgi-bin/carddisp.pl?gene=H4C14
H2AB1	H2A.B Variant Histone 1	Protein Coding	P0C5Y9	38	GC0XP155232	1.18058753	https://www.genecards.org/cgi-bin/carddisp.pl?gene=H2AB1
H2AC7	H2A Clustered Histone 7	Protein Coding	P20671	38	GC06M109194	1.18058753	https://www.genecards.org/cgi-bin/carddisp.pl?gene=H2AC7
H2AJ	H2A.J Histone	Protein Coding	Q9BTM1	38	GC12P074335	1.18058753	https://www.genecards.org/cgi-bin/carddisp.pl?gene=H2AJ
H2BC26	H2B Clustered Histone 26	Protein Coding	Q8N257	38	GC01P233462	1.18058753	https://www.genecards.org/cgi-bin/carddisp.pl?gene=H2BC26
H3C15	H3 Clustered Histone 15	Protein Coding	Q71DI3	38	GC01P176450	1.18058753	https://www.genecards.org/cgi-bin/carddisp.pl?gene=H3C15
H4C15	H4 Clustered Histone 15	Protein Coding	P62805	38	GC01M167226	1.18058753	https://www.genecards.org/cgi-bin/carddisp.pl?gene=H4C15
H2BC7	H2B Clustered Histone 7	Protein Coding	P62807	37	GC06P184727	1.18058753	https://www.genecards.org/cgi-bin/carddisp.pl?gene=H2BC7
H2BC8	H2B Clustered Histone 8	Protein Coding	P62807	37	GC06M109198	1.18058753	https://www.genecards.org/cgi-bin/carddisp.pl?gene=H2BC8
H2AC19	H2A Clustered Histone 19	Protein Coding	Q6FI13	34	GC01P176452	1.18058753	https://www.genecards.org/cgi-bin/carddisp.pl?gene=H2AC19
RNF103-CHMP3	RNF103-CHMP3 Readthrough	Protein Coding		31	GC02M086503	1.18058753	https://www.genecards.org/cgi-bin/carddisp.pl?gene=RNF103-CHMP3
LOC102724334	Histone H2B Type F-S-Like	Protein Coding		7	GC21M005972	1.18058753	https://www.genecards.org/cgi-bin/carddisp.pl?gene=LOC102724334
MIR145	MicroRNA 145	RNA Gene		32	GC05P149430	1.170059443	https://www.genecards.org/cgi-bin/carddisp.pl?gene=MIR145
PTEN	Phosphatase And Tensin Homolog	Protein Coding	P60484	65	GC10P124078	1.15856564	https://www.genecards.org/cgi-bin/carddisp.pl?gene=PTEN
STAT6	Signal Transducer And Activator Of Transcription 6	Protein Coding	P42226	64	GC12M057095	1.15856564	https://www.genecards.org/cgi-bin/carddisp.pl?gene=STAT6
HDAC3	Histone Deacetylase 3	Protein Coding	O15379	63	GC05M141620	1.15856564	https://www.genecards.org/cgi-bin/carddisp.pl?gene=HDAC3
LMNA	Lamin A/C	Protein Coding	P02545	63	GC01P156082	1.15856564	https://www.genecards.org/cgi-bin/carddisp.pl?gene=LMNA
DRD2	Dopamine Receptor D2	Protein Coding	P14416	62	GC11M113409	1.15856564	https://www.genecards.org/cgi-bin/carddisp.pl?gene=DRD2
ACTN4	Actinin Alpha 4	Protein Coding	O43707	60	GC19P038647	1.15856564	https://www.genecards.org/cgi-bin/carddisp.pl?gene=ACTN4
ADORA1	Adenosine A1 Receptor	Protein Coding	P30542	60	GC01P203090	1.15856564	https://www.genecards.org/cgi-bin/carddisp.pl?gene=ADORA1
ADORA2B	Adenosine A2b Receptor	Protein Coding	P29275	60	GC17P153945	1.15856564	https://www.genecards.org/cgi-bin/carddisp.pl?gene=ADORA2B
CBFB	Core-Binding Factor Subunit Beta	Protein Coding	Q13951	60	GC16P121838	1.15856564	https://www.genecards.org/cgi-bin/carddisp.pl?gene=CBFB
HSP90B1	Heat Shock Protein 90 Beta Family Member 1	Protein Coding	P14625	60	GC12P103930	1.15856564	https://www.genecards.org/cgi-bin/carddisp.pl?gene=HSP90B1
ADORA2A	Adenosine A2a Receptor	Protein Coding	P29274	59	GC22P024417	1.15856564	https://www.genecards.org/cgi-bin/carddisp.pl?gene=ADORA2A
CA9	Carbonic Anhydrase 9	Protein Coding	Q16790	59	GC09P035673	1.15856564	https://www.genecards.org/cgi-bin/carddisp.pl?gene=CA9
ADORA3	Adenosine A3 Receptor	Protein Coding	P0DMS8	56	GC01M111499	1.15856564	https://www.genecards.org/cgi-bin/carddisp.pl?gene=ADORA3
IFNB1	Interferon Beta 1	Protein Coding	P01574	55	GC09M021077	1.15856564	https://www.genecards.org/cgi-bin/carddisp.pl?gene=IFNB1
NOP56	NOP56 Ribonucleoprotein	Protein Coding	O00567	55	GC20P010944	1.15856564	https://www.genecards.org/cgi-bin/carddisp.pl?gene=NOP56
OSM	Oncostatin M	Protein Coding	P13725	55	GC22M030262	1.15856564	https://www.genecards.org/cgi-bin/carddisp.pl?gene=OSM
ANLN	Anillin, Actin Binding Protein	Protein Coding	Q9NQW6	54	GC07P036389	1.15856564	https://www.genecards.org/cgi-bin/carddisp.pl?gene=ANLN
FLOT1	Flotillin 1	Protein Coding	O75955	54	GC06M106410	1.15856564	https://www.genecards.org/cgi-bin/carddisp.pl?gene=FLOT1
PECAM1	Platelet And Endothelial Cell Adhesion Molecule 1	Protein Coding	P16284	54	GC17M064319	1.15856564	https://www.genecards.org/cgi-bin/carddisp.pl?gene=PECAM1
KDM5D	Lysine Demethylase 5D	Protein Coding	Q9BY66	52	GC0YM019703	1.15856564	https://www.genecards.org/cgi-bin/carddisp.pl?gene=KDM5D
PSMD1	Proteasome 26S Subunit, Non-ATPase 1	Protein Coding	Q99460	52	GC02P231056	1.15856564	https://www.genecards.org/cgi-bin/carddisp.pl?gene=PSMD1
USP18	Ubiquitin Specific Peptidase 18	Protein Coding	Q9UMW8	52	GC22P018149	1.15856564	https://www.genecards.org/cgi-bin/carddisp.pl?gene=USP18
RCN1	Reticulocalbin 1	Protein Coding	Q15293	51	GC11P032090	1.15856564	https://www.genecards.org/cgi-bin/carddisp.pl?gene=RCN1
METTL14	Methyltransferase 14, N6-Adenosine-Methyltransferase Non-Catalytic Subunit	Protein Coding	Q9HCE5	50	GC04P118685	1.15856564	https://www.genecards.org/cgi-bin/carddisp.pl?gene=METTL14
NOP2	NOP2 Nucleolar Protein	Protein Coding	P46087	50	GC12M006556	1.15856564	https://www.genecards.org/cgi-bin/carddisp.pl?gene=NOP2
S100A12	S100 Calcium Binding Protein A12	Protein Coding	P80511	50	GC01M153373	1.15856564	https://www.genecards.org/cgi-bin/carddisp.pl?gene=S100A12
RRBP1	Ribosome Binding Protein 1	Protein Coding	Q9P2E9	48	GC20M017613	1.15856564	https://www.genecards.org/cgi-bin/carddisp.pl?gene=RRBP1
TRIM31	Tripartite Motif Containing 31	Protein Coding	Q9BZY9	48	GC06M106389	1.15856564	https://www.genecards.org/cgi-bin/carddisp.pl?gene=TRIM31
RSF1	Remodeling And Spacing Factor 1	Protein Coding	Q96T23	47	GC11M140147	1.15856564	https://www.genecards.org/cgi-bin/carddisp.pl?gene=RSF1
RSL1D1	Ribosomal L1 Domain Containing 1	Protein Coding	O76021	47	GC16M011833	1.15856564	https://www.genecards.org/cgi-bin/carddisp.pl?gene=RSL1D1
TAF6L	TATA-Box Binding Protein Associated Factor 6 Like	Protein Coding	Q9Y6J9	41	GC11P062771	1.15856564	https://www.genecards.org/cgi-bin/carddisp.pl?gene=TAF6L
MIR25	MicroRNA 25	RNA Gene		29	GC07M100093	1.15856564	https://www.genecards.org/cgi-bin/carddisp.pl?gene=MIR25
TRIM64	Tripartite Motif Containing 64	Protein Coding	A6NGJ6	24	GC11P108670	1.15856564	https://www.genecards.org/cgi-bin/carddisp.pl?gene=TRIM64
ZNF674-AS1	ZNF674 Antisense RNA 1 (Head To Head)	RNA Gene		21	GC0XP046545	1.15856564	https://www.genecards.org/cgi-bin/carddisp.pl?gene=ZNF674-AS1
LINC00538	Long Intergenic Non-Protein Coding RNA 538	RNA Gene		15	GC01P213924	1.15856564	https://www.genecards.org/cgi-bin/carddisp.pl?gene=LINC00538
TRG-AS1	T Cell Receptor Gamma Locus Antisense RNA 1	RNA Gene		17	GC07P038308	1.144270658	https://www.genecards.org/cgi-bin/carddisp.pl?gene=TRG-AS1
LINC01857	Long Intergenic Non-Protein Coding RNA 1857	RNA Gene		15	GC02P207663	1.144270658	https://www.genecards.org/cgi-bin/carddisp.pl?gene=LINC01857
MIR6071	MicroRNA 6071	RNA Gene		11	GC02M085907	1.144270658	https://www.genecards.org/cgi-bin/carddisp.pl?gene=MIR6071
SOCS1	Suppressor Of Cytokine Signaling 1	Protein Coding	O15524	58	GC16M050219	1.087974429	https://www.genecards.org/cgi-bin/carddisp.pl?gene=SOCS1
MIR124-3	MicroRNA 124-3	RNA Gene		25	GC20P069251	1.087974429	https://www.genecards.org/cgi-bin/carddisp.pl?gene=MIR124-3
LINC02273	Long Intergenic Non-Protein Coding RNA 2273	RNA Gene		13	GC04P152101	1.087974429	https://www.genecards.org/cgi-bin/carddisp.pl?gene=LINC02273
PANX1	Pannexin 1	Protein Coding	Q96RD7	58	GC11P094128	1.056785107	https://www.genecards.org/cgi-bin/carddisp.pl?gene=PANX1
SNHG8	Small Nucleolar RNA Host Gene 8	RNA Gene		28	GC04P118278	1.056785107	https://www.genecards.org/cgi-bin/carddisp.pl?gene=SNHG8
FGD5-AS1	FGD5 Antisense RNA 1	RNA Gene		22	GC03M028681	1.056785107	https://www.genecards.org/cgi-bin/carddisp.pl?gene=FGD5-AS1
OSER1-DT	OSER1 Divergent Transcript	RNA Gene		18	GC20P053674	1.056785107	https://www.genecards.org/cgi-bin/carddisp.pl?gene=OSER1-DT
PPP1R13B-DT	PPP1R13B Divergent Transcript	RNA Gene		17	GC14P121449	1.056785107	https://www.genecards.org/cgi-bin/carddisp.pl?gene=PPP1R13B-DT
KDM4A-AS1	KDM4A Antisense RNA 1	RNA Gene		15	GC01M043701	1.056785107	https://www.genecards.org/cgi-bin/carddisp.pl?gene=KDM4A-AS1
TRD-GTC9-1	TRNA-Asp (Anticodon GTC) 9-1	RNA Gene		14	GC01P177022	1.056785107	https://www.genecards.org/cgi-bin/carddisp.pl?gene=TRD-GTC9-1
MIR885	MicroRNA 885	RNA Gene		26	GC03M011078	1.022868633	https://www.genecards.org/cgi-bin/carddisp.pl?gene=MIR885
ZNF667-AS1	ZNF667 Antisense RNA 1 (Head To Head)	RNA Gene		23	GC19P056477	1.022868633	https://www.genecards.org/cgi-bin/carddisp.pl?gene=ZNF667-AS1
C1RL-AS1	C1RL Antisense RNA 1	RNA Gene		16	GC12P074090	1.022868633	https://www.genecards.org/cgi-bin/carddisp.pl?gene=C1RL-AS1
