# Supplementary material for: Multi-omics analysis reveals STING activation mediates NLRP3-related pyroptosis and exacerbates myocardial ischemia-reperfusion injury
Source: PLoS One. 2026 Feb 6;21(2):e0341839. doi: 10.1371/journal.pone.0341839 (PMC12880705; doi:10.1371/journal.pone.0341839)
Supplement: S2 Table — (XLSX) [file pone.0341839.s007.xlsx]

## Sheet: Sheet1
Table S2：RT-qPCR target gene and its primer sequence
Gene	Forward primers (5′-3′)	Reverse primers (5′-3′)
cGAS	ACGGGGACACCACGGAGAAG	CCGAGGGCTGTGCATCTTTGG
STING	CCAAGAACCCACAGACGGAAACAG	GGAGGAGGTGCCACTGAGGTC
IRF3	CACATCTCCAACAGCCAGCCTATC	AGTCCATGTCCTCCACCAAGTCC
ASC	GGACGGAGTGCTGGATGCTTTG	CATCTTGTCTTGGCTGGTGGTCTC
Caspase-1	AATACAACCACTCGTACACGTCTTG	ATCCTCCAGCAGCAACTTCATTTC
GSDMD	TGAGGCGGCAGACTTCCAG	CCGATGTTCACCAGTATCTGTTGTC
IL-1β	TCGCAGCAGCACATCAACAAGAG	AGGTCCACGGGAAAGACACAGG
IL-18	CAAAGTGCCAGTGAACCCCAGAC	ACAGAGAGGGTCACAGCCAGTC
NLRP3	GCCGTCTACGTCTTCTTCCTTTCC	CATCCGCAGCCAGTGAACAGAG
GAPDH	AGTTCAACGGCACAGTCAAGG	CGCCAGTAGACTCCACGACAT
