# Supplementary material for: Multi-omics analysis reveals STING activation mediates NLRP3-related pyroptosis and exacerbates myocardial ischemia-reperfusion injury
Source: PLoS One. 2026 Feb 6;21(2):e0341839. doi: 10.1371/journal.pone.0341839 (PMC12880705; doi:10.1371/journal.pone.0341839)
Supplement: S3 Table — (XLSX) [file pone.0341839.s008.xlsx]

## Sheet: Sheet1
Table S3: qPCR validation and shRNA target sequences
STING mRNA increased ~8.47-fold vs. negative control (NC) pools.
Primers: h-STING F 5′-TCTCGCAGGCACTGAACATC-3′; h-STING R 5′-CCCCGTAGCAGGTTGTTGTA-3′.
Reference: h-ACTB F 5′-AAACGTGCTGCTGACCGAG-3′; h-ACTB R 5′-TAGCACAGCCTGGATAGCAAC-3′. (Product sizes: 199 bp and 119 bp, respectively.)
shRNA target sequences (5′→3′).
STING-Homo-1 (K9362): TGGGCTGGCATGGTCATATTA
STING-Homo-2 (K9520): GTGAGCCAGCGGCTGTATATT
STING-Homo-3 (K10834): TGTTGCTGCTGTCCATCTATT
STING-Homo-4 (K10835): ACATTCGCTTCCTGGATAAAC
Scramble NC: TTCTCCGAACGTGTCACGT
