# Supplementary material for: Multi-omics analysis reveals STING activation mediates NLRP3-related pyroptosis and exacerbates myocardial ischemia-reperfusion injury
Source: PLoS One. 2026 Feb 6;21(2):e0341839. doi: 10.1371/journal.pone.0341839 (PMC12880705; doi:10.1371/journal.pone.0341839)
Supplement: S4 Table — (XLSX) [file pone.0341839.s009.xlsx]

## Sheet: Sheet1
Table S4：Correlation analysis of Nlrp3 with other genes
Query	Gene	cor	pvalue	fdr
Nlrp3	Atp6v1h	0.647108	0.00673653	0.0533024
Nlrp3	Oprk1	-0.374591	0.152862	0.390184
Nlrp3	Rb1cc1	-0.552585	0.0264316	0.131169
Nlrp3	Alkal1	0.106102	0.695731	0.856016
Nlrp3	St18	-0.0832739	0.759142	0.890383
Nlrp3	Pcmtd1	-0.905708	1.38066e-06	0.000470954
Nlrp3	Rrs1	-0.0137632	0.959653	0.98421
Nlrp3	Adhfe1	-0.795305	0.000230483	0.00612758
Nlrp3	Vxn	-0.0937376	0.729871	0.874542
Nlrp3	Sgk3	0.271174	0.309673	0.573786
Nlrp3	Mcmdc2	-0.473464	0.0639609	0.230472
Nlrp3	Cspp1	0.182807	0.497988	0.731846
Nlrp3	Prex2	-0.625497	0.0095584	0.0668504
Nlrp3	A830018L16Rik	-0.260741	0.329374	0.594102
Nlrp3	Sulf1	0.226881	0.398107	0.652657
Nlrp3	Xkr9	0.0930457	0.731796	0.875352
Nlrp3	Kcnb2	-0.00150232	0.995594	0.998008
Nlrp3	Terf1	0.0639518	0.813979	0.917867
Nlrp3	Rdh10	0.766963	0.00052659	0.0101686
Nlrp3	Tmem70	-0.769883	0.000486191	0.0096756
Nlrp3	Ly96	-0.261297	0.328307	0.592994
Nlrp3	Gdap1	-0.376801	0.150261	0.386466
Nlrp3	Pi15	0.354842	0.177461	0.423647
Nlrp3	Crispld1	-0.456787	0.0752916	0.256669
Nlrp3	Tfap2d	-0.0642612	0.813093	0.917472
Nlrp3	Tfap2b	-0.508669	0.0442104	0.182936
Nlrp3	Mir206	0.179856	0.50507	0.73674
Nlrp3	Il17a	-0.50728	0.0448901	0.184805
Nlrp3	Paqr8	0.340578	0.19677	0.448617
Nlrp3	Efhc1	-0.355305	0.176856	0.422926
Nlrp3	Tmem14a	-0.219563	0.413899	0.666283
Nlrp3	Gsta3	-0.666457	0.00481404	0.0424245
Nlrp3	Khdc1a	-0.269257	0.313241	0.577282
Nlrp3	Khdc1c	-0.285418	0.28392	0.547845
Nlrp3	Khdc1b	0.209118	0.436998	0.684707
Nlrp3	B3gat2	-0.196515	0.465722	0.70774
Nlrp3	Col9a1	-0.324078	0.220747	0.477801
Nlrp3	Lmbrd1	-0.478166	0.0610056	0.223977
Nlrp3	Lgsn	-0.160924	0.551587	0.770188
Nlrp3	Dnaaf6	0.0233855	0.931494	0.970966
Nlrp3	Khdrbs2	-0.0854985	0.752891	0.887974
Nlrp3	1700001G17Rik	-0.299435	0.259879	0.52316
Nlrp3	Rab23	0.503503	0.0467772	0.189798
Nlrp3	Dst	-0.349176	0.184974	0.433141
Nlrp3	Imp4	0.827557	7.60605e-05	0.0031788
Nlrp3	Ptpn18	0.28567	0.283477	0.547532
Nlrp3	Prss39	-0.41146	0.113328	0.329207
Nlrp3	Cfc1	-0.361917	0.168366	0.411733
Nlrp3	Amer3	-0.37982	0.146757	0.381445
Nlrp3	Arhgef4	-0.0210382	0.938358	0.974657
Nlrp3	Plekhb2	-0.685639	0.00336909	0.0332177
Nlrp3	Hs6st1	0.345675	0.189719	0.439698
Nlrp3	Arid5a	-0.0716801	0.791933	0.907003
Nlrp3	Fer1l5	-0.0250111	0.926744	0.968779
Nlrp3	Cnnm4	0.770139	0.000482766	0.00963849
Nlrp3	Cnnm3	0.045986	0.865709	0.940766
Nlrp3	Cox5b	-0.560852	0.0238133	0.122396
Nlrp3	Zap70	0.00946326	0.972253	0.988832
Nlrp3	Cnga3	-0.348619	0.185724	0.434355
Nlrp3	Inpp4a	-0.527459	0.0357549	0.159723
Nlrp3	Unc50	0.156936	0.561619	0.776994
Nlrp3	Lipt1	0.270595	0.310748	0.574795
Nlrp3	Mrpl30	-0.579569	0.018623	0.104467
Nlrp3	Eif5b	-0.332721	0.207965	0.462784
Nlrp3	Nms	-0.302951	0.254051	0.516373
Nlrp3	Pdcl3	0.491537	0.053149	0.205005
Nlrp3	Npas2	0.262727	0.32557	0.590238
Nlrp3	Rpl31	0.771328	0.000467154	0.00945505
Nlrp3	Cnot11	0.0321942	0.905782	0.959573
Nlrp3	Map4k4	0.509881	0.0436236	0.18147
Nlrp3	Il1r2	0.52252	0.0378476	0.165565
Nlrp3	Il1r1	0.370176	0.158149	0.397186
Nlrp3	Il1rl2	0.256327	0.337921	0.601332
Nlrp3	Il1rl1	-0.114342	0.673276	0.844118
Nlrp3	Il18r1	0.237265	0.376261	0.633534
Nlrp3	Il18rap	0.252218	0.345991	0.608426
Nlrp3	Slc9a4	0.0865018	0.750077	0.885832
Nlrp3	Slc9a2	-0.200718	0.456041	0.700319
Nlrp3	Tmem182	-0.0876374	0.746896	0.884005
Nlrp3	Pou3f3	-0.385666	0.140129	0.371661
Nlrp3	Mrps9	-0.831395	6.56777e-05	0.0029676
Nlrp3	Gpr45	-0.579745	0.0185788	0.104276
Nlrp3	AI597479	0.121533	0.653889	0.834041
Nlrp3	Nck2	-0.223655	0.405028	0.658992
Nlrp3	Ecrg4	-0.127215	0.638714	0.824122
Nlrp3	Tpp2	0.363805	0.165993	0.408177
Nlrp3	Bivm	0.0732467	0.787482	0.90491
Nlrp3	Ercc5	-0.752697	0.00076581	0.0126839
Nlrp3	Gulp1	0.0992069	0.714707	0.866011
Nlrp3	Col3a1	0.212682	0.429044	0.678251
Nlrp3	Wdr75	0.673564	0.00423003	0.0388567
Nlrp3	Dnah7b	-0.51569	0.0408922	0.174454
Nlrp3	Tmeff2	-0.365695	0.163639	0.405195
Nlrp3	Cavin2	-0.354904	0.17738	0.423647
Nlrp3	Stat4	0.68518	0.00339903	0.0333811
Nlrp3	Stat1	0.0636272	0.814907	0.918442
Nlrp3	Nemp2	0.522818	0.0377188	0.165142
Nlrp3	Hibch	-0.813904	0.000124747	0.00425519
Nlrp3	Mstn	-0.284277	0.285934	0.549974
Nlrp3	Ormdl1	0.106963	0.693374	0.855107
Nlrp3	Osgepl1	-0.903435	1.62101e-06	0.00050605
Nlrp3	Ccdc150	-0.0588695	0.828549	0.924078
Nlrp3	Coq10b	-0.241458	0.367631	0.626575
Nlrp3	Hspe1	0.373129	0.154599	0.392963
Nlrp3	Mob4	-0.188934	0.483438	0.721219
Nlrp3	Mars2	0.0454821	0.867169	0.941229
Nlrp3	Plcl1	-0.174654	0.517665	0.745808
Nlrp3	1700066M21Rik	0.49358	0.0520181	0.202376
Nlrp3	Maip1	-0.243126	0.364228	0.623764
Nlrp3	Spats2l	-0.290111	0.275728	0.538901
Nlrp3	Sgo2a	-0.520777	0.038608	0.167434
Nlrp3	Aox1	-0.849627	3.10252e-05	0.00200319
Nlrp3	Aox3	0.351718	0.181578	0.428746
Nlrp3	Aox4	0.208167	0.439132	0.686323
Nlrp3	Aox2	0.103927	0.7017	0.859868
Nlrp3	Bzw1	0.786835	0.00029879	0.00710135
Nlrp3	Nif3l1	0.688871	0.00316448	0.031806
Nlrp3	Ndufb3	-0.641774	0.0073616	0.0567537
Nlrp3	Cflar	0.150958	0.576799	0.786888
Nlrp3	Casp8	0.57465	0.0198927	0.10905
Nlrp3	Stradb	-0.599121	0.0141852	0.0869083
Nlrp3	Cdk15	-0.405205	0.119468	0.339252
Nlrp3	Fzd7	-0.045612	0.866792	0.941078
Nlrp3	Gm973	-0.20136	0.454571	0.698746
Nlrp3	Nop58	0.629743	0.00894114	0.0639388
Nlrp3	Bmpr2	-0.150568	0.577797	0.78719
Nlrp3	Fam117b	-0.205313	0.445572	0.691465
Nlrp3	Carf	-0.49378	0.0519084	0.20217
Nlrp3	Nbeal1	-0.703031	0.00238256	0.0263441
Nlrp3	Cyp20a1	0.820776	9.77471e-05	0.00373652
Nlrp3	Abi2	0.329785	0.212252	0.467776
Nlrp3	Cd28	-0.487068	0.0556862	0.211255
Nlrp3	Ctla4	-0.504641	0.0462026	0.188446
Nlrp3	Icos	-0.0969533	0.720944	0.869538
Nlrp3	Pard3b	-0.659026	0.00549195	0.0466239
Nlrp3	Nrp2	0.453064	0.0780077	0.262583
Nlrp3	Eef1b2	0.667738	0.00470422	0.0417999
Nlrp3	Zdbf2	-0.378498	0.148285	0.384067
Nlrp3	Adam23	-0.617281	0.0108482	0.0724293
Nlrp3	Fastkd2	-0.0753699	0.781459	0.901976
Nlrp3	Gm13749	-0.118849	0.661103	0.837367
Nlrp3	Creb1	0.291611	0.273138	0.53623
Nlrp3	Ccnyl1	0.592386	0.0156086	0.0927067
Nlrp3	Pikfyve	0.420491	0.104857	0.314398
Nlrp3	Pth2r	0.0552349	0.839001	0.929042
Nlrp3	Crygf	0.082687	0.760793	0.891153
Nlrp3	Map2	-0.439536	0.0884734	0.283632
Nlrp3	Unc80	-0.0222523	0.934807	0.972979
Nlrp3	Rpe	0.52074	0.0386242	0.167434
Nlrp3	Cps1	0.0424576	0.875936	0.945801
Nlrp3	Spag16	-0.545077	0.0289955	0.139322
Nlrp3	Vwc2l	-0.0605548	0.823711	0.922189
Nlrp3	Atic	0.808465	0.000150284	0.00469159
Nlrp3	Apol7d	0.113411	0.675802	0.845574
Nlrp3	Tmem169	-0.309551	0.243332	0.504895
Nlrp3	Xrcc5	-0.64093	0.00746455	0.0572384
Nlrp3	Smarcal1	0.431038	0.0955397	0.296914
Nlrp3	Rpl37a	0.721215	0.00161562	0.0204976
Nlrp3	Igfbp2	-0.0652225	0.810344	0.916447
Nlrp3	Rufy4	-0.0825692	0.761124	0.891253
Nlrp3	Cxcr2	0.762913	0.00058716	0.0108501
Nlrp3	Arpc2	0.877519	7.9736e-06	0.00101516
Nlrp3	Gpbar1	-0.216866	0.419801	0.671119
Nlrp3	Pnkd	-0.492091	0.0528404	0.204378
Nlrp3	Slc11a1	0.645461	0.00692483	0.0543954
Nlrp3	Ctdsp1	-0.415767	0.109229	0.321371
Nlrp3	Vil1	-0.420662	0.1047	0.314146
Nlrp3	Cnot9	0.478522	0.0607858	0.223503
Nlrp3	Plcd4	0.27716	0.298689	0.562901
Nlrp3	Bcs1l	-0.0963735	0.722551	0.870355
Nlrp3	Stk36	-0.108636	0.6888	0.852631
Nlrp3	Ttll4	0.245992	0.358424	0.619232
Nlrp3	Cyp27a1	-0.660088	0.00539067	0.0459154
Nlrp3	Wnt6	-0.561018	0.0237629	0.122311
Nlrp3	Wnt10a	-0.00251272	0.992631	0.996549
Nlrp3	Cdk5r2	-0.462855	0.0710131	0.246281
Nlrp3	Retreg2	0.418246	0.106919	0.317766
Nlrp3	Zfand2b	0.395183	0.129782	0.35592
Nlrp3	Ankzf1	-0.370854	0.157329	0.39614
Nlrp3	Stk16	0.238795	0.373099	0.631508
Nlrp3	Dnajb2	-0.0470167	0.862726	0.939117
Nlrp3	Des	0.683435	0.00351468	0.0341322
Nlrp3	Speg	0.0114096	0.966549	0.986906
Nlrp3	Gmppa	0.42267	0.102881	0.310904
Nlrp3	Asic4	-0.289092	0.277493	0.540864
Nlrp3	Tmem198	0.230759	0.38987	0.645476
Nlrp3	Inha	-0.498242	0.0495046	0.196266
Nlrp3	Stk11ip	-0.0852252	0.753658	0.88825
Nlrp3	Slc4a3	-0.837048	5.25604e-05	0.00263499
Nlrp3	Sgpp2	-0.450767	0.0797183	0.266035
Nlrp3	Mogat1	0.0429617	0.874474	0.944767
Nlrp3	Utp14b	-0.140446	0.603902	0.80183
Nlrp3	Kcne4	0.33392	0.206231	0.460765
Nlrp3	Mrpl44	-0.293865	0.269277	0.532404
Nlrp3	Nyap2	0.0186669	0.945295	0.977951
Nlrp3	Rhbdd1	0.420391	0.104947	0.314567
Nlrp3	Col4a3	-0.807997	0.00015267	0.00474452
Nlrp3	Mff	-0.585971	0.0170655	0.0986307
Nlrp3	Agfg1	0.86075	1.86877e-05	0.00157804
Nlrp3	Ccl20	-0.289652	0.276523	0.539789
Nlrp3	Daw1	-0.187263	0.487385	0.724171
Nlrp3	Fbxo36	-0.533793	0.0332004	0.151744
Nlrp3	Gm7609	-0.410128	0.114616	0.331729
Nlrp3	Sp140	0.210664	0.433538	0.681654
Nlrp3	Sp100	-0.021074	0.938253	0.974657
Nlrp3	Cab39	0.0964731	0.722275	0.870329
Nlrp3	Itm2c	-0.0682307	0.801756	0.912244
Nlrp3	4933407L21Rik	-0.189899	0.481164	0.719494
Nlrp3	Spata3	-0.120874	0.655658	0.835499
Nlrp3	2810459M11Rik	-0.0749759	0.782576	0.902355
Nlrp3	B3gnt7	0.871737	1.08374e-05	0.00118294
Nlrp3	Tex44	-0.0521118	0.848003	0.932699
Nlrp3	Ptma	0.636531	0.00802011	0.0596127
Nlrp3	Cops7b	0.373043	0.154702	0.393041
Nlrp3	Dis3l2	-0.204399	0.447645	0.692907
Nlrp3	Akp3	-0.365362	0.164053	0.405637
Nlrp3	Prss56	-0.134789	0.618693	0.811055
Nlrp3	Chrnd	-0.11933	0.659806	0.836799
Nlrp3	Chrng	0.366069	0.163176	0.404735
Nlrp3	Eif4e2	0.605292	0.012972	0.0815858
Nlrp3	Efhd1	-0.388761	0.136704	0.366557
Nlrp3	Gigyf2	-0.0744886	0.783957	0.902921
Nlrp3	Snorc	-0.51468	0.0413576	0.175552
Nlrp3	Neu2	-0.310724	0.241456	0.502319
Nlrp3	Inpp5d	0.667544	0.00472073	0.0418528
Nlrp3	Atg16l1	0.223281	0.405835	0.659528
Nlrp3	Sag	-0.352563	0.180458	0.427714
Nlrp3	Dgkd	0.464392	0.0699578	0.243976
Nlrp3	Ugt1a2	0.470563	0.0658362	0.234727
Nlrp3	Mroh2a	-0.161536	0.550056	0.768862
Nlrp3	Trpm8	-0.0582664	0.830281	0.924462
Nlrp3	Spp2	-0.25895	0.332827	0.596466
Nlrp3	Sh3bp4	-0.0143588	0.957908	0.983739
Nlrp3	Agap1	-0.120588	0.656425	0.835871
Nlrp3	Ackr3	-0.341232	0.195855	0.447492
Nlrp3	Cops8	-0.195587	0.467874	0.708501
Nlrp3	Mlph	0.173185	0.521248	0.747864
Nlrp3	Prlh	0.020127	0.941023	0.97603
Nlrp3	Lrrfip1	0.727075	0.00141663	0.0186625
Nlrp3	Rbm44	-0.0274918	0.919499	0.965648
Nlrp3	Ramp1	-0.410979	0.113791	0.330186
Nlrp3	Ube2f	0.598359	0.0143408	0.0873864
Nlrp3	Scly	0.177632	0.510438	0.740662
Nlrp3	Espnl	-0.269805	0.312218	0.576122
Nlrp3	Klhl30	-0.0396123	0.884196	0.949694
Nlrp3	Erfe	-0.628745	0.00908334	0.0645396
Nlrp3	Traf3ip1	-0.137517	0.611544	0.80652
Nlrp3	Asb1	-0.0288441	0.915552	0.96363
Nlrp3	Twist2	0.551905	0.0266565	0.132027
Nlrp3	Or9s23	-0.141988	0.599895	0.799704
Nlrp3	Or9s27	-0.431059	0.0955216	0.296914
Nlrp3	Or9s15	-0.455331	0.0763456	0.258934
Nlrp3	Or9s14	-0.44217	0.0863609	0.278943
Nlrp3	Or9s13	-0.271685	0.308726	0.57301
Nlrp3	Gpc1	-0.902927	1.6794e-06	0.000516454
Nlrp3	Dusp28	-0.396796	0.128082	0.353421
Nlrp3	Rnpepl1	-0.551093	0.0269269	0.132867
Nlrp3	Capn10	0.0944219	0.727969	0.873331
Nlrp3	Gpr35	0.807156	0.000157036	0.00480752
Nlrp3	Aqp12	-0.325179	0.219091	0.476174
Nlrp3	Agxt	-0.235813	0.379276	0.635799
Nlrp3	Sned1	-0.294274	0.268581	0.53184
Nlrp3	Ppp1r7	0.101869	0.707363	0.862754
Nlrp3	Ano7	-0.245561	0.359293	0.619902
Nlrp3	Septin2	0.613848	0.011426	0.0748798
Nlrp3	Farp2	-0.65406	0.00598601	0.0493337
Nlrp3	Bok	0.499052	0.0490771	0.195172
Nlrp3	Atg4b	0.465719	0.0690561	0.242225
Nlrp3	Ing5	0.122414	0.651528	0.83283
Nlrp3	D2hgdh	-0.805381	0.000166595	0.00501124
Nlrp3	Gal3st2	-0.396124	0.128788	0.354678
Nlrp3	Gal3st2b	-0.366873	0.162184	0.403191
Nlrp3	Gal3st2c	-0.688758	0.00317144	0.0318347
Nlrp3	Neu4	-0.354844	0.177459	0.423647
Nlrp3	Fam174a	-0.55825	0.0246149	0.124984
Nlrp3	Gin1	-0.198806	0.460434	0.704388
Nlrp3	Slco6d1	-0.282343	0.289368	0.553908
Nlrp3	Cntnap5b	0.110316	0.684217	0.84987
Nlrp3	Cdh20	-0.402536	0.122157	0.343653
Nlrp3	Relch	-0.0262685	0.923071	0.96719
Nlrp3	Tnfrsf11a	0.515907	0.0407927	0.174232
Nlrp3	Zcchc2	0.335151	0.204459	0.458498
Nlrp3	Phlpp1	-0.814296	0.000123056	0.00422574
Nlrp3	Serpinb5	-0.63985	0.00759812	0.0577894
Nlrp3	Serpinb12	-0.229229	0.393108	0.648798
Nlrp3	Serpinb13	-0.40099	0.123734	0.346847
Nlrp3	Serpinb11	-0.0132663	0.961109	0.984685
Nlrp3	Serpinb7	-0.42608	0.0998427	0.304769
Nlrp3	Serpinb8	0.194733	0.469858	0.710413
Nlrp3	Cdh7	-0.080737	0.766286	0.894637
Nlrp3	Cntnap5a	-0.283681	0.28699	0.551116
Nlrp3	Nifk	0.785246	0.000313301	0.00730232
Nlrp3	Clasp1	0.0516498	0.849336	0.93323
Nlrp3	Tfcp2l1	-0.258276	0.334133	0.597605
Nlrp3	Tmem185b	0.142776	0.597851	0.798581
Nlrp3	Sctr	-0.205201	0.445828	0.691653
Nlrp3	3110009E18Rik	0.432038	0.0946882	0.295234
Nlrp3	C1ql2	-0.341946	0.194861	0.4463
Nlrp3	En1	0.171167	0.52619	0.751585
Nlrp3	Ccdc93	0.436811	0.0906971	0.288383
Nlrp3	Slc35f5	0.0833509	0.758925	0.890331
Nlrp3	Gpr39	0.278725	0.295856	0.560071
Nlrp3	Mgat5	-0.0837253	0.757872	0.890107
Nlrp3	Acmsd	-0.0360549	0.894539	0.953964
Nlrp3	Ccnt2	-0.653581	0.00603549	0.0495127
Nlrp3	Rab3gap1	-0.401497	0.123215	0.345852
Nlrp3	R3hdm1	-0.760828	0.000620516	0.0112194
Nlrp3	Ubxn4	0.713771	0.00190062	0.0228453
Nlrp3	Thsd7b	-0.631572	0.00868517	0.0629013
Nlrp3	Yod1	0.179684	0.505483	0.737051
Nlrp3	AA986860	-0.0522407	0.847631	0.932489
Nlrp3	Fcamr	-0.172609	0.522657	0.748939
Nlrp3	Pigr	0.0578482	0.831483	0.925202
Nlrp3	Fcmr	-0.610992	0.011925	0.0769257
Nlrp3	Il10	-0.164229	0.543334	0.763581
Nlrp3	Eif2d	-0.202736	0.451429	0.6962
Nlrp3	Fam72a	0.00796408	0.976647	0.990395
Nlrp3	Avpr1b	0.152401	0.57312	0.784205
Nlrp3	Ctse	0.533432	0.0333421	0.152155
Nlrp3	Rab7b	0.637156	0.00793932	0.0593332
Nlrp3	Slc26a9	-0.126555	0.64047	0.825332
Nlrp3	Pm20d1	-0.430089	0.0963531	0.298356
Nlrp3	Slc41a1	-0.758648	0.00065703	0.0115705
Nlrp3	Rab29	0.417106	0.107977	0.319486
Nlrp3	Nucks1	0.337787	0.2007	0.453975
Nlrp3	Slc45a3	-0.233371	0.384375	0.640955
Nlrp3	Elk4	-0.0743508	0.784348	0.903085
Nlrp3	Lemd1	-0.566143	0.0222453	0.117271
Nlrp3	Klhdc8a	-0.534515	0.0329183	0.150622
Nlrp3	Nuak2	0.37491	0.152485	0.389609
Nlrp3	Dstyk	0.226271	0.399411	0.653495
Nlrp3	Rbbp5	0.144229	0.594092	0.796555
Nlrp3	Tmem81	-0.332812	0.207833	0.46259
Nlrp3	Lrrn2	-0.0113393	0.966755	0.987067
Nlrp3	Pik3c2b	0.00567266	0.983365	0.992234
Nlrp3	Ppp1r15b	0.4623	0.0713969	0.247237
Nlrp3	Plekha6	-0.471422	0.0652766	0.233581
Nlrp3	Golt1a	-0.251665	0.347085	0.609454
Nlrp3	Ren1	0.00478821	0.985959	0.993541
Nlrp3	Etnk2	-0.373267	0.154435	0.392692
Nlrp3	Fmod	-0.208975	0.437318	0.684897
Nlrp3	Chit1	-0.545522	0.0288384	0.138779
Nlrp3	Chil1	0.69888	0.00259341	0.0278107
Nlrp3	Mybph	0.182735	0.498161	0.731846
Nlrp3	Myog	-0.177125	0.511665	0.741454
Nlrp3	Mgat4f	-0.332875	0.207743	0.462539
Nlrp3	Cyb5r1	0.55091	0.026988	0.133035
Nlrp3	Adipor1	-0.721375	0.00160991	0.0204512
Nlrp3	Klhl12	-0.385282	0.140558	0.372208
Nlrp3	Rabif	0.69368	0.00287867	0.029656
Nlrp3	Kdm5b	-0.494155	0.0517028	0.201747
Nlrp3	Syt2	0.0376058	0.890028	0.952244
Nlrp3	Ube2t	-0.19771	0.46296	0.705952
Nlrp3	Ptpn7	0.729699	0.00133424	0.0179219
Nlrp3	Arl8a	0.48884	0.0546698	0.20861
Nlrp3	Lmod1	-0.362166	0.168052	0.411472
Nlrp3	Csrp1	0.316695	0.232052	0.491538
Nlrp3	Phlda3	0.604122	0.0131955	0.0826637
Nlrp3	Lad1	-0.288577	0.27839	0.541791
Nlrp3	Tnnt2	-0.556622	0.025127	0.126643
Nlrp3	Tmem9	0.0810391	0.765434	0.894302
Nlrp3	Ascl5	-0.184823	0.493178	0.728424
Nlrp3	Cacna1s	-0.65791	0.00560005	0.0471337
Nlrp3	Kif21b	0.183344	0.496704	0.731146
Nlrp3	Ddx59	-0.468948	0.0668967	0.236788
Nlrp3	Kif14	0.0806026	0.766665	0.894826
Nlrp3	Zfp281	-0.249585	0.351218	0.613344
Nlrp3	Atp6v1g3	-0.353559	0.179144	0.426085
Nlrp3	Dennd1b	-0.212073	0.430398	0.679534
Nlrp3	Zbtb41	-0.0291434	0.914679	0.963007
Nlrp3	Aspm	0.104194	0.700966	0.859429
Nlrp3	F13b	-0.450236	0.0801177	0.266669
Nlrp3	Kcnt2	-0.636102	0.00807599	0.0598868
Nlrp3	B3galt2	0.289561	0.276679	0.539941
Nlrp3	Glrx2	-0.712303	0.00196136	0.0232842
Nlrp3	Uchl5	0.575001	0.0197998	0.108861
Nlrp3	Brinp3	-0.195778	0.46743	0.708376
Nlrp3	Ptgs2	0.312531	0.238585	0.498994
Nlrp3	Pdc	-0.368258	0.160484	0.400799
Nlrp3	Tpr	0.0406839	0.881084	0.948092
Nlrp3	Ivns1abp	-0.780503	0.000360125	0.0079614
Nlrp3	Trmt1l	-0.206566	0.442739	0.689248
Nlrp3	Niban1	0.158358	0.558032	0.77462
Nlrp3	Edem3	0.518945	0.0394192	0.170093
Nlrp3	Colgalt2	-0.306951	0.24752	0.509313
Nlrp3	Apobec4	-0.231856	0.387556	0.643522
Nlrp3	Arpc5	0.648758	0.00655193	0.0524361
Nlrp3	Ncf2	0.7185	0.00171525	0.0212897
Nlrp3	Nmnat2	0.189498	0.482108	0.720315
Nlrp3	Shcbp1l	-0.297946	0.26237	0.525557
Nlrp3	Rgs8	-0.324858	0.219573	0.476771
Nlrp3	Rgs16	0.897583	2.40831e-06	0.000586211
Nlrp3	Rnasel	-0.06155	0.820857	0.920954
Nlrp3	Teddm1b	0.0161994	0.952518	0.980526
Nlrp3	Teddm1a	-0.571013	0.0208737	0.112705
Nlrp3	Glul	-0.406976	0.117707	0.336671
Nlrp3	Zfp648	0.197736	0.462899	0.705952
Nlrp3	Stx6	0.448645	0.0813228	0.269255
Nlrp3	Acbd6	-0.444451	0.0845612	0.275792
Nlrp3	Tor1aip2	0.764011	0.000570203	0.0106514
Nlrp3	Nphs2	-0.325636	0.218406	0.475691
Nlrp3	Abl2	-0.0115269	0.966205	0.986719
Nlrp3	Angptl1	-0.705144	0.00228065	0.0256919
Nlrp3	2810025M15Rik	-0.249233	0.351921	0.613504
Nlrp3	Cryzl2	-0.680835	0.00369289	0.035357
Nlrp3	Sec16b	0.284335	0.285831	0.549834
Nlrp3	Astn1	0.119501	0.659346	0.836581
Nlrp3	Cop1	-0.791603	0.000258539	0.00659253
Nlrp3	Tnr	-0.0571093	0.833607	0.92641
Nlrp3	4930523C07Rik	-0.036102	0.894402	0.953964
Nlrp3	Mrps14	-0.368968	0.159617	0.399508
Nlrp3	Rc3h1	-0.608828	0.0123143	0.0788558
Nlrp3	Serpinc1	-0.191785	0.476737	0.715881
Nlrp3	Cenpl	0.229916	0.391652	0.647422
Nlrp3	Ankrd45	-0.406183	0.118492	0.338036
Nlrp3	Tnfsf4	0.322458	0.223196	0.480788
Nlrp3	Tnfsf18	0.0713175	0.792965	0.907599
Nlrp3	Pigc	0.141634	0.600814	0.800205
Nlrp3	Dnm3os	0.270209	0.311466	0.575555
Nlrp3	Vamp4	0.372821	0.154967	0.393123
Nlrp3	Myoc	-0.540168	0.0307717	0.144555
Nlrp3	Kifap3	-0.685579	0.00337303	0.0332333
Nlrp3	Scyl3	-0.0767496	0.777551	0.900005
Nlrp3	Mettl18	0.346566	0.188505	0.437974
Nlrp3	Sele	0.524478	0.0370072	0.163556
Nlrp3	Sell	0.663981	0.00503202	0.043756
Nlrp3	Selp	0.492815	0.0524392	0.203305
Nlrp3	F5	-0.0129358	0.962077	0.985122
Nlrp3	Slc19a2	-0.4341	0.0929487	0.292429
Nlrp3	Ccdc181	-0.317461	0.230862	0.489774
Nlrp3	Nme7	0.316305	0.232659	0.492043
Nlrp3	Dpt	-0.361125	0.169369	0.412979
Nlrp3	Gpr161	-0.121046	0.655196	0.835214
Nlrp3	Mpc2	-0.657772	0.00561353	0.0471894
Nlrp3	Adcy10	-0.124885	0.64492	0.828408
Nlrp3	Creg1	-0.661737	0.00523629	0.044991
Nlrp3	Cd247	-0.264944	0.321354	0.58636
Nlrp3	Gpa33	-0.529877	0.0347627	0.157038
Nlrp3	Ildr2	0.396178	0.128731	0.354678
Nlrp3	Tada1	0.540511	0.030645	0.144223
Nlrp3	Fam78b	-0.0474153	0.861572	0.938903
Nlrp3	Tmco1	-0.716231	0.00180225	0.0220246
Nlrp3	Aldh9a1	-0.667758	0.00470256	0.0417999
Nlrp3	Rxrg	-0.700262	0.00252161	0.0272874
Nlrp3	Lmx1a	-0.501224	0.0479443	0.192825
Nlrp3	Rgs5	-0.753955	0.000741666	0.012407
Nlrp3	Ccdc190	-0.142729	0.597973	0.798626
Nlrp3	Sh2d1b2	-0.211442	0.431801	0.680449
Nlrp3	Sh2d1b1	0.384058	0.141931	0.374197
Nlrp3	Spata46	-0.0354078	0.896422	0.954911
Nlrp3	Olfml2b	-0.142472	0.59864	0.799086
Nlrp3	Fcgr4	0.174504	0.518032	0.745808
Nlrp3	Cfap126	-0.54671	0.0284223	0.137751
Nlrp3	Mpz	-0.424077	0.10162	0.308611
Nlrp3	Nr1i3	-0.33203	0.208969	0.463815
Nlrp3	Apoa2	-0.556832	0.0250603	0.12642
Nlrp3	Adamts4	0.524531	0.0369846	0.163526
Nlrp3	B4galt3	0.8034	0.000177828	0.00521933
Nlrp3	Dedd	0.149127	0.581484	0.789411
Nlrp3	Pfdn2	0.507407	0.0448277	0.184785
Nlrp3	Nectin4	-0.233502	0.3841	0.640757
Nlrp3	Arhgap30	0.685001	0.00341075	0.0334513
Nlrp3	F11r	0.203602	0.449456	0.694218
Nlrp3	Alyref2	0.649187	0.00650463	0.0521484
Nlrp3	Cd244a	0.691709	0.00299313	0.0305222
Nlrp3	Cd48	0.473211	0.0641231	0.230776
Nlrp3	Slamf1	-0.0932681	0.731178	0.874989
Nlrp3	Cd84	0.554706	0.0257399	0.128536
Nlrp3	Slamf6	0.5111	0.0430396	0.179709
Nlrp3	Copa	0.637015	0.00795746	0.0593892
Nlrp3	Pex19	-0.476282	0.0621775	0.226717
Nlrp3	Dcaf8	-0.85683	2.245e-05	0.00177916
Nlrp3	Igsf8	0.337917	0.200517	0.45388
Nlrp3	Kcnj10	0.00630174	0.981521	0.991843
Nlrp3	Pigm	-0.0508776	0.851565	0.934213
Nlrp3	Slamf9	0.461768	0.0717663	0.248062
Nlrp3	Igsf9	-0.621326	0.0101971	0.0695465
Nlrp3	Tagln2	0.735036	0.00117874	0.0167379
Nlrp3	Cfap45	0.367747	0.16111	0.401635
Nlrp3	Vsig8	0.0140704	0.958753	0.984067
Nlrp3	Crp	-0.435615	0.0916861	0.290318
Nlrp3	Or10j5	0.208413	0.43858	0.685831
Nlrp3	Or10j3	-0.561669	0.023566	0.121808
Nlrp3	Or10j3b	-0.203848	0.448898	0.693804
Nlrp3	Or10j2	-0.177517	0.510715	0.740728
Nlrp3	Aim2	0.243467	0.363535	0.623096
Nlrp3	Ifi209	0.270379	0.311149	0.575228
Nlrp3	Ifi208	-0.0781544	0.773578	0.897758
Nlrp3	Or10aa1	-0.321081	0.225293	0.483384
Nlrp3	Or10aa3	-0.378168	0.148668	0.384576
Nlrp3	Or6n2	-0.416514	0.108529	0.32029
Nlrp3	Or6n1	-0.330778	0.210796	0.466112
Nlrp3	Olfr426	-0.44018	0.0879538	0.282406
Nlrp3	Or6k4	-0.306392	0.248426	0.51036
Nlrp3	Olfr421-ps1	-0.454295	0.0771022	0.260599
Nlrp3	Or6k2	-0.609241	0.0122393	0.0784869
Nlrp3	Spta1	-0.24132	0.367913	0.626896
Nlrp3	Mptx1	-0.474097	0.0635569	0.22946
Nlrp3	Or10x1	-0.275451	0.301802	0.565642
Nlrp3	Or10x4	-0.221899	0.408823	0.662199
Nlrp3	Or6p1	-0.329567	0.212572	0.468202
Nlrp3	Or6y1	-0.0829034	0.760184	0.890794
Nlrp3	Fmn2	0.0850174	0.754242	0.888632
Nlrp3	Kmo	0.501199	0.0479575	0.192841
Nlrp3	Wdr64	0.019744	0.942143	0.976607
Nlrp3	Exo1	0.718313	0.00172226	0.0213382
Nlrp3	Sdccag8	0.23516	0.380635	0.637224
Nlrp3	Zbtb18	-0.350702	0.182931	0.430557
Nlrp3	1700016C15Rik	-0.396153	0.128757	0.354678
Nlrp3	Catspere2	-0.164731	0.542086	0.762607
Nlrp3	Desi2	0.246936	0.356522	0.617293
Nlrp3	Cox20	-0.796593	0.000221331	0.00594564
Nlrp3	Efcab2	-0.848449	3.26594e-05	0.0020705
Nlrp3	Kif26b	-0.19576	0.467472	0.708376
Nlrp3	Cnst	-0.657972	0.00559393	0.0471244
Nlrp3	Sccpdh	-0.757637	0.000674568	0.0116993
Nlrp3	Cdc42bpa	-0.195562	0.467933	0.708501
Nlrp3	Itpkb	-0.500307	0.0484203	0.193919
Nlrp3	Parp1	-0.137227	0.612302	0.80692
Nlrp3	Lin9	0.119382	0.659667	0.836675
Nlrp3	Acbd3	0.819566	0.00010211	0.00381108
Nlrp3	Sde2	-0.0663364	0.807162	0.915035
Nlrp3	Lefty2	-0.144002	0.594677	0.796684
Nlrp3	Pycr2	0.444199	0.0847591	0.276151
Nlrp3	Lefty1	-0.0861975	0.750931	0.88649
Nlrp3	Tmem63a	0.174038	0.519167	0.746717
Nlrp3	9130409I23Rik	-0.613707	0.0114504	0.0749442
Nlrp3	Cnih4	0.649038	0.00652109	0.0522397
Nlrp3	Cnih3	-0.413848	0.111042	0.324435
Nlrp3	Srp9	0.0606055	0.823566	0.922189
Nlrp3	Trp53bp2	0.384375	0.141575	0.373864
Nlrp3	Capn8	-0.393455	0.13162	0.358431
Nlrp3	Susd4	0.0266005	0.922101	0.96677
Nlrp3	Tlr5	0.393296	0.13179	0.358553
Nlrp3	Aida	0.524172	0.0371376	0.16374
Nlrp3	Taf1a	-0.299512	0.259749	0.523024
Nlrp3	Hhipl2	0.165524	0.540114	0.761341
Nlrp3	Dusp10	0.0530718	0.845234	0.931264
Nlrp3	Rab3gap2	0.715973	0.00181236	0.0220566
Nlrp3	Bpnt1	-0.0179882	0.947282	0.978826
Nlrp3	Eprs	0.331047	0.210402	0.46584
Nlrp3	Slc30a10	-0.376412	0.150716	0.387396
Nlrp3	D1Pas1	0.00474242	0.986093	0.993541
Nlrp3	Gpatch2	-0.508861	0.0441169	0.182821
Nlrp3	Esrrg	-0.736042	0.00115116	0.0164462
Nlrp3	Ush2a	-0.404584	0.120089	0.340097
Nlrp3	Ptpn14	-0.298974	0.260648	0.524043
Nlrp3	Angel2	0.302149	0.255373	0.517543
Nlrp3	A230020J21Rik	-0.0829951	0.759926	0.890616
Nlrp3	Spata45	-0.216962	0.419589	0.670933
Nlrp3	Nsl1	0.308795	0.244545	0.506189
Nlrp3	Batf3	-0.494414	0.0515613	0.201435
Nlrp3	Pacc1	0.262442	0.326114	0.590624
Nlrp3	Ints7	0.150805	0.57719	0.786903
Nlrp3	Lpgat1	-0.745203	0.000923415	0.0142803
Nlrp3	Nek2	0.120601	0.65639	0.835871
Nlrp3	Slc30a1	0.632291	0.00858605	0.062423
Nlrp3	Rd3	-0.204743	0.446865	0.692353
Nlrp3	Kcnh1	-0.304524	0.251469	0.513256
Nlrp3	Lamb3	0.646153	0.00684517	0.0539548
Nlrp3	Plxna2	-0.30163	0.25623	0.5185
Nlrp3	Cd34	0.227823	0.396097	0.65102
Nlrp3	Xkr4	-0.350494	0.183209	0.430966
Nlrp3	Rp1	-0.204347	0.447763	0.692985
Nlrp3	Sox17	-0.0435922	0.872645	0.943562
Nlrp3	Mrpl15	0.142891	0.597554	0.798289
Nlrp3	Rgs20	-0.0774485	0.775573	0.898822
Nlrp3	Npbwr1	0.0594576	0.82686	0.923535
Nlrp3	Sntg1	-0.257567	0.335509	0.59898
Nlrp3	2610203C22Rik	-0.112717	0.677685	0.84632
Nlrp3	Mybl1	0.616666	0.01095	0.0727789
Nlrp3	Vcpip1	-0.631442	0.00870309	0.0629455
Nlrp3	Tcf24	0.189399	0.482342	0.720444
Nlrp3	Ppp1r42	0.124007	0.647265	0.829727
Nlrp3	Cops5	0.405372	0.119301	0.339138
Nlrp3	Arfgef1	-0.452417	0.0784867	0.263404
Nlrp3	Cpa6	-0.040858	0.880578	0.947834
Nlrp3	Slco5a1	-0.620813	0.0102779	0.069973
Nlrp3	Prdm14	-0.0522977	0.847466	0.932457
Nlrp3	Ncoa2	-0.790537	0.000267127	0.00672024
Nlrp3	Tram1	0.624177	0.009757	0.0677335
Nlrp3	Lactb2	-0.485687	0.056488	0.212899
Nlrp3	Eya1	-0.670742	0.00445469	0.0403153
Nlrp3	Msc	-0.141218	0.601895	0.800972
Nlrp3	Trpa1	-0.315467	0.233967	0.493667
Nlrp3	Sbspon	-0.318353	0.229482	0.488438
Nlrp3	4930444P10Rik	0.0444281	0.870222	0.942794
Nlrp3	Rpl7	0.808476	0.000150227	0.00469159
Nlrp3	Stau2	-0.931098	1.64554e-07	0.000282539
Nlrp3	Ube2w	0.17606	0.514246	0.74339
Nlrp3	Eloc	0.542401	0.0299538	0.141884
Nlrp3	Jph1	-0.442725	0.0859206	0.278088
Nlrp3	Crisp4	-0.217663	0.418052	0.669377
Nlrp3	Defb18	0.0727601	0.788864	0.90535
Nlrp3	Defb41	0.112224	0.679026	0.846995
Nlrp3	Pkhd1	-0.0900318	0.7402	0.880427
Nlrp3	Il17f	-0.210552	0.433787	0.681675
Nlrp3	Mcm3	0.810923	0.000138254	0.00451307
Nlrp3	Tram2	0.735044	0.00117853	0.0167379
Nlrp3	Kcnq5	0.102252	0.706308	0.862489
Nlrp3	Rims1	0.0292696	0.91431	0.962973
Nlrp3	Ppp1r14bl	0.213123	0.428064	0.677302
Nlrp3	Ogfrl1	0.528713	0.0352375	0.158322
Nlrp3	Smap1	0.54705	0.0283042	0.137361
Nlrp3	Sdhaf4	-0.57937	0.018673	0.10466
Nlrp3	Fam135a	-0.697894	0.00264567	0.0281162
Nlrp3	Col19a1	0.183836	0.495531	0.730428
Nlrp3	Adgrb3	-0.0099987	0.970684	0.988238
Nlrp3	Gm20172	-0.310868	0.241227	0.502173
Nlrp3	4931408C20Rik	-0.118296	0.662591	0.838165
Nlrp3	Gm597	-0.0398534	0.883496	0.949272
Nlrp3	Phf3	0.0374464	0.890491	0.952375
Nlrp3	Ptp4a1	0.0383851	0.887762	0.951342
Nlrp3	4931428L18Rik	-0.126164	0.641511	0.826002
Nlrp3	Gm9839	-0.159969	0.553982	0.771693
Nlrp3	Semp2l1	-0.300681	0.257804	0.520458
Nlrp3	Prim2	0.669916	0.00452222	0.0407178
Nlrp3	Bag2	0.327663	0.215386	0.471707
Nlrp3	Zfp451	0.173443	0.520618	0.747657
Nlrp3	Gm15455	0.522077	0.0380398	0.165913
Nlrp3	Bend6	-0.0138497	0.9594	0.984207
Nlrp3	Ccdc115	0.297487	0.263142	0.526591
Nlrp3	Prss40	-0.201736	0.453712	0.698014
Nlrp3	AA619741	-0.0586856	0.829077	0.924267
Nlrp3	Fam168b	0.243952	0.36255	0.622577
Nlrp3	Uggt1	0.722026	0.00158682	0.0202194
Nlrp3	Neurl3	0.442405	0.0861743	0.278647
Nlrp3	Kansl3	-0.809187	0.000146661	0.00464894
Nlrp3	Lman2l	-0.419918	0.10538	0.315315
Nlrp3	Sema4c	0.13554	0.616721	0.81008
Nlrp3	Fam178b	-0.398101	0.126717	0.351634
Nlrp3	Actr1b	0.673401	0.00424275	0.0389041
Nlrp3	Tmem131	-0.525943	0.0363878	0.16172
Nlrp3	Coa5	-0.408298	0.116403	0.334474
Nlrp3	Mgat4a	0.227125	0.397585	0.652112
Nlrp3	Cracdl	-0.279246	0.294917	0.559219
Nlrp3	Tsga10	-0.0436071	0.872602	0.943562
Nlrp3	Mitd1	0.48915	0.0544934	0.208077
Nlrp3	Lyg2	0.195928	0.467083	0.708371
Nlrp3	Lyg1	0.053431	0.844198	0.930999
Nlrp3	Txndc9	0.654428	0.00594822	0.0491014
Nlrp3	Rev1	-0.712292	0.00196182	0.0232842
Nlrp3	Lonrf2	-0.336338	0.202761	0.456264
Nlrp3	Chst10	-0.637056	0.00795213	0.0593859
Nlrp3	Tbc1d8	-0.00219554	0.993561	0.997143
Nlrp3	Rnf149	0.611345	0.0118625	0.0766901
Nlrp3	Creg2	-0.187077	0.487826	0.724575
Nlrp3	Rfx8	0.327506	0.215619	0.471944
Nlrp3	Gm3646	-0.725274	0.00147554	0.0191932
Nlrp3	Mfsd9	-0.276801	0.299342	0.563517
Nlrp3	Tgfbrap1	-0.0934807	0.730586	0.874762
Nlrp3	Fhl2	-0.770903	0.000472697	0.00953912
Nlrp3	Uxs1	0.819244	0.000103297	0.00381856
Nlrp3	Mettl21c	0.0391344	0.885584	0.950293
Nlrp3	Mettl21e	-0.181097	0.502086	0.734259
Nlrp3	Col5a2	0.215538	0.422722	0.673401
Nlrp3	Slc40a1	-0.360049	0.170737	0.414714
Nlrp3	Stk-ps2	-0.108658	0.68874	0.852607
Nlrp3	Slc39a10	0.168138	0.533644	0.756256
Nlrp3	Nabp1	0.0983673	0.717029	0.867253
Nlrp3	Myo1b	0.420844	0.104535	0.313833
Nlrp3	Gls	-0.414987	0.109964	0.322658
Nlrp3	Nab1	0.116784	0.66667	0.840144
Nlrp3	Mfsd6	-0.148184	0.583903	0.790872
Nlrp3	Inpp1	-0.421882	0.103592	0.312057
Nlrp3	1700019D03Rik	-0.382771	0.143385	0.376391
Nlrp3	1700019A02Rik	0.396404	0.128493	0.354177
Nlrp3	Pms1	0.0526033	0.846585	0.932069
Nlrp3	Asnsd1	-0.449405	0.0807452	0.268079
Nlrp3	Dnah7a	0.0591791	0.82766	0.923724
Nlrp3	Stk17b	0.894096	3.01547e-06	0.000623404
Nlrp3	Hecw2	-0.32555	0.218535	0.475834
Nlrp3	Gtf3c3	0.170236	0.528475	0.753026
Nlrp3	Pgap1	0.0401415	0.882659	0.948646
Nlrp3	Ankrd44	-0.0646627	0.811945	0.917026
Nlrp3	Sf3b1	-0.0691901	0.799021	0.910666
Nlrp3	Hspd1	0.0700164	0.796667	0.909181
Nlrp3	Rftn2	-0.00321141	0.990582	0.995692
Nlrp3	Boll	-0.118783	0.661278	0.837367
Nlrp3	Hsfy2	-0.188523	0.484407	0.721829
Nlrp3	Satb2	-0.23382	0.383434	0.639962
Nlrp3	Tyw5	0.673489	0.0042359	0.0388906
Nlrp3	Kctd18	0.277882	0.29738	0.561617
Nlrp3	Clk1	-0.215304	0.423239	0.67396
Nlrp3	Ppil3	0.4777	0.0612937	0.224595
Nlrp3	Orc2	0.685234	0.00339552	0.0333625
Nlrp3	Hycc2	-0.513477	0.0419173	0.177234
Nlrp3	Flacc1	0.414582	0.110346	0.323226
Nlrp3	Trak2	-0.581754	0.0180796	0.102241
Nlrp3	C2cd6	-0.459658	0.073245	0.251691
Nlrp3	Tmem237	0.422233	0.103275	0.311458
Nlrp3	Sumo1	0.0729164	0.78842	0.905241
Nlrp3	Ica1l	-0.26026	0.330299	0.594512
Nlrp3	Wdr12	0.775591	0.000414568	0.00876079
Nlrp3	Raph1	-0.0864943	0.750098	0.885832
Nlrp3	Ino80d	-0.514218	0.0415719	0.176172
Nlrp3	Ndufs1	-0.769496	0.000491386	0.00971642
Nlrp3	Gpr1	-0.138484	0.609017	0.805312
Nlrp3	Dytn	-0.154999	0.56652	0.779588
Nlrp3	Mdh1b	-0.180199	0.504245	0.735902
Nlrp3	4933402D24Rik	-0.429247	0.0970784	0.299656
Nlrp3	Klf7	0.0184924	0.945806	0.977977
Nlrp3	Mettl21a	0.143908	0.59492	0.796848
Nlrp3	Fzd5	-0.0385894	0.887168	0.95102
Nlrp3	Plekhm3	0.458478	0.074081	0.25376
Nlrp3	Akr1cl	-0.202061	0.452969	0.697427
Nlrp3	Cryge	-0.227955	0.395816	0.650776
Nlrp3	Crygd	-0.331071	0.210367	0.465815
Nlrp3	Crygc	-0.200088	0.457486	0.701708
Nlrp3	Crygb	0.0678481	0.802847	0.912578
Nlrp3	Idh1	-0.317929	0.230137	0.489041
Nlrp3	Kansl1l	-0.714629	0.00186582	0.0225606
Nlrp3	Acadl	-0.785999	0.000306356	0.00722179
Nlrp3	Myl1	-0.0729372	0.788361	0.90524
Nlrp3	Lancl1	-0.507477	0.044793	0.184694
Nlrp3	Erbb4	-0.814312	0.000122991	0.00422574
Nlrp3	Ikzf2	-0.243917	0.362621	0.62262
Nlrp3	Bard1	0.420185	0.105136	0.314903
Nlrp3	Abca12	-0.106973	0.693347	0.855107
Nlrp3	Fn1	0.584777	0.0173481	0.0997598
Nlrp3	Mreg	-0.82951	7.06187e-05	0.00305715
Nlrp3	Pecr	0.0965618	0.722029	0.870239
Nlrp3	Marchf4	-0.0572944	0.833075	0.92609
Nlrp3	Ankar	-0.381753	0.144542	0.378319
Nlrp3	Igfbp5	-0.469084	0.0668071	0.236604
Nlrp3	Tnp1	0.010358	0.96963	0.988238
Nlrp3	Tns1	-0.658158	0.00557589	0.0470597
Nlrp3	Cxcr1	0.48541	0.0566499	0.213385
Nlrp3	Aamp	0.704956	0.00228956	0.0257455
Nlrp3	Tmbim1	0.716287	0.00180007	0.0220246
Nlrp3	Usp37	0.637381	0.00791024	0.0592018
Nlrp3	Zfp142	-0.289849	0.276181	0.53942
Nlrp3	Rnf25	0.515748	0.0408656	0.174398
Nlrp3	Prkag3	-0.00529827	0.984463	0.992799
Nlrp3	Fev	-0.0951957	0.725819	0.872232
Nlrp3	Cryba2	0.116194	0.668264	0.841459
Nlrp3	Cfap65	-0.339656	0.198062	0.450178
Nlrp3	Ihh	-0.125826	0.642411	0.826386
Nlrp3	Nhej1	-0.269806	0.312216	0.576122
Nlrp3	Slc23a3	-0.144014	0.594646	0.796684
Nlrp3	Cnppd1	0.302434	0.254903	0.517273
Nlrp3	Abcb6	-0.272686	0.306876	0.571328
Nlrp3	Atg9a	-0.840134	4.63745e-05	0.00246899
Nlrp3	Glb1l	0.0747594	0.783189	0.902654
Nlrp3	Tuba4a	-0.0381278	0.88851	0.951835
Nlrp3	A630095N17Rik	-0.0104381	0.969396	0.988238
Nlrp3	Ptprn	0.0752636	0.78176	0.902071
Nlrp3	Resp18	-0.0223382	0.934556	0.972893
Nlrp3	Dnpep	0.243668	0.363126	0.622889
Nlrp3	Epha4	-0.207595	0.44042	0.687403
Nlrp3	Pax3	-0.204409	0.447623	0.692907
Nlrp3	Farsb	0.8165	0.000113899	0.00403226
Nlrp3	Scg2	-0.128526	0.635232	0.82213
Nlrp3	Ap1s3	0.690031	0.00309355	0.031337
Nlrp3	Wdfy1	-0.259013	0.332706	0.596353
Nlrp3	Serpine2	-0.186084	0.49018	0.726123
Nlrp3	Fam124b	0.111737	0.680348	0.847101
Nlrp3	Cul3	-0.623638	0.00983898	0.0680892
Nlrp3	Dock10	0.542274	0.03	0.141966
Nlrp3	Irs1	-0.604217	0.0131772	0.0825741
Nlrp3	Col4a4	-0.111716	0.680406	0.847101
Nlrp3	Tm4sf20	0.0302876	0.911341	0.962529
Nlrp3	Slc19a3	-0.141674	0.60071	0.800118
Nlrp3	Sphkap	-0.485772	0.0564384	0.212833
Nlrp3	Pid1	0.636888	0.00797386	0.0594331
Nlrp3	Dner	-0.56883	0.0214803	0.114421
Nlrp3	Trip12	0.0401384	0.882668	0.948646
Nlrp3	Slc16a14	-0.469268	0.0666855	0.236406
Nlrp3	C130026I21Rik	-0.161206	0.550881	0.769515
Nlrp3	Sp110	-0.0215302	0.936919	0.974028
Nlrp3	A630001G21Rik	0.608819	0.012316	0.0788558
Nlrp3	Gpr55	-0.433686	0.0932966	0.29312
Nlrp3	Htr2b	0.052759	0.846136	0.931838
Nlrp3	Ncl	0.851296	2.88285e-05	0.00196755
Nlrp3	Nmur1	0.406066	0.118609	0.338245
Nlrp3	Pde6d	-0.172565	0.522765	0.748951
Nlrp3	Nppc	-0.100691	0.710608	0.864464
Nlrp3	Alppl2	0.0812194	0.764926	0.894012
Nlrp3	Alpi	-0.354057	0.17849	0.425078
Nlrp3	Ecel1	-0.0152125	0.955408	0.982444
Nlrp3	Kcnj13	-0.0563249	0.835864	0.927767
Nlrp3	Ngef	0.100169	0.712049	0.864988
Nlrp3	Usp40	-0.291798	0.272818	0.53601
Nlrp3	Dnajb3	-0.3234	0.22177	0.479171
Nlrp3	A730008H23Rik	0.330327	0.211457	0.46697
Nlrp3	Glrp1	0.108513	0.689136	0.852637
Nlrp3	Arl4c	0.573178	0.0202854	0.110484
Nlrp3	Gbx2	-0.253557	0.34335	0.606473
Nlrp3	Asb18	-0.627622	0.00924546	0.065327
Nlrp3	Iqca	-0.0124778	0.963419	0.985526
Nlrp3	Col6a3	0.344856	0.190841	0.441312
Nlrp3	Rab17	-0.0994005	0.714172	0.86583
Nlrp3	Ilkap	0.138301	0.609493	0.805516
Nlrp3	Hes6	-0.357256	0.174323	0.419204
Nlrp3	Per2	-0.738458	0.00108705	0.0158512
Nlrp3	Hdac4	-0.788833	0.000281331	0.00691453
Nlrp3	Ndufa10	-0.742386	0.000989114	0.0148779
Nlrp3	Or6b2	-0.302373	0.255003	0.517276
Nlrp3	Or6b2b	-0.107294	0.692468	0.854538
Nlrp3	Or6b3	-0.511828	0.0426936	0.179011
Nlrp3	Cops9	-0.102684	0.705117	0.861596
Nlrp3	Otos	0.0871974	0.748128	0.884616
Nlrp3	Ankmy1	-0.407512	0.117177	0.335507
Nlrp3	Kif1a	0.417012	0.108065	0.319587
Nlrp3	Mab21l4	0.132205	0.625497	0.81568
Nlrp3	Mterf4	0.0991043	0.714991	0.866155
Nlrp3	Pask	0.352533	0.180498	0.427714
Nlrp3	Hdlbp	-0.703746	0.00234768	0.0261045
Nlrp3	Stk25	-0.0808107	0.766078	0.894637
Nlrp3	Thap4	0.0719888	0.791056	0.906455
Nlrp3	Dtymk	0.639744	0.00761131	0.0578649
Nlrp3	Pdcd1	-0.309208	0.243882	0.505426
Nlrp3	St8sia4	-0.021581	0.93677	0.974028
Nlrp3	Slco4c1	0.265804	0.319725	0.584423
Nlrp3	Slco6c1	-0.534688	0.0328509	0.150346
Nlrp3	Macir	0.819529	0.000102245	0.00381108
Nlrp3	Ppip5k2	-0.865299	1.49996e-05	0.00136749
Nlrp3	Pam	-0.324408	0.220249	0.477335
Nlrp3	Rnf152	-0.571459	0.0207514	0.112133
Nlrp3	Pign	0.407067	0.117617	0.336486
Nlrp3	Bcl2	0.353012	0.179865	0.426853
Nlrp3	Kdsr	-0.0691026	0.79927	0.910749
Nlrp3	Vps4b	0.622094	0.0100771	0.0690254
Nlrp3	Serpinb3a	-0.00905823	0.97344	0.989281
Nlrp3	Serpinb3d	-0.386634	0.139051	0.370204
Nlrp3	Cdh19	-0.453512	0.0776776	0.261729
Nlrp3	Dsel	0.323939	0.220956	0.478011
Nlrp3	Tsn	0.55982	0.024129	0.123206
Nlrp3	2900060B14Rik	0.222998	0.406445	0.659827
Nlrp3	Gli2	0.0771014	0.776556	0.899491
Nlrp3	Inhbb	0.0890179	0.743033	0.882084
Nlrp3	Ralb	0.719816	0.00166635	0.0209095
Nlrp3	Epb41l5	-0.675576	0.00407549	0.037859
Nlrp3	Ptpn4	-0.422622	0.102924	0.310904
Nlrp3	Tmem177	-0.44815	0.0817002	0.270027
Nlrp3	Cfap221	-0.421387	0.104041	0.312762
Nlrp3	Tmem37	0.00631533	0.981481	0.991843
Nlrp3	Dbi	-0.166461	0.537791	0.759495
Nlrp3	Steap3	-0.276472	0.29994	0.563915
Nlrp3	Marco	-0.213485	0.427262	0.676761
Nlrp3	Insig2	-0.3568	0.174913	0.419986
Nlrp3	Htr5b	-0.0437911	0.872068	0.943317
Nlrp3	Ddx18	0.731418	0.00128245	0.0175223
Nlrp3	Dpp10	-0.462984	0.0709236	0.246095
Nlrp3	Actr3	0.878303	7.63955e-06	0.000989971
Nlrp3	Lypd1	0.413855	0.111036	0.324435
Nlrp3	Nckap5	-0.759779	0.000637879	0.0113594
Nlrp3	Tmem163	0.282961	0.288268	0.552621
Nlrp3	Map3k19	-0.190055	0.480798	0.719208
Nlrp3	Zranb3	0.0642115	0.813236	0.917561
Nlrp3	Lct	-0.0357202	0.895513	0.954485
Nlrp3	Mcm6	0.851081	2.9104e-05	0.00197907
Nlrp3	Dars	0.37933	0.147322	0.382294
Nlrp3	Cxcr4	0.593779	0.0153054	0.091539
Nlrp3	Cd55b	-0.298771	0.260988	0.524163
Nlrp3	Cd55	-0.414893	0.110053	0.322708
Nlrp3	Zp3r	-0.258909	0.332906	0.596504
Nlrp3	C4bp	0.0265258	0.922319	0.966927
Nlrp3	Pfkfb2	-0.59182	0.015733	0.0932037
Nlrp3	Il24	-0.0560731	0.836588	0.928321
Nlrp3	Il20	-0.186146	0.490033	0.726011
Nlrp3	Il19	-0.0119096	0.965084	0.986384
Nlrp3	Mapkapk2	-0.319334	0.22797	0.486602
Nlrp3	Dyrk3	-0.120584	0.656437	0.835871
Nlrp3	Rassf5	0.510447	0.0433516	0.180703
Nlrp3	Ikbke	0.424126	0.101576	0.308548
Nlrp3	Srgap2	0.0793286	0.77026	0.895986
Nlrp3	Mfsd4a	-0.183745	0.495747	0.730537
Nlrp3	Cdk18	-0.469988	0.0662122	0.235521
Nlrp3	Tmcc2	-0.491888	0.0529533	0.204623
Nlrp3	Cntn2	-0.341427	0.195584	0.447287
Nlrp3	Nfasc	-0.193825	0.471972	0.712157
Nlrp3	Mdm4	0.4364	0.0910359	0.289104
Nlrp3	Sox13	-0.247252	0.355887	0.616688
Nlrp3	Snrpe	0.879785	7.04038e-06	0.000961818
Nlrp3	Zbed6	0.496117	0.0506385	0.198812
Nlrp3	Lax1	-0.384241	0.141725	0.374084
Nlrp3	Atp2b4	0.0277629	0.918707	0.965289
Nlrp3	Optc	-0.250258	0.349879	0.612325
Nlrp3	Prelp	-0.530536	0.0344962	0.155971
Nlrp3	Btg2	0.0848648	0.75467	0.88882
Nlrp3	Adora1	-0.364653	0.164934	0.406679
Nlrp3	Ppfia4	0.19507	0.469075	0.7095
Nlrp3	Tmem183a	0.755891	0.000705726	0.012055
Nlrp3	Mgat4e	-0.499261	0.0489671	0.194975
Nlrp3	Ppp1r12b	-0.787203	0.000295509	0.00707984
Nlrp3	Lgr6	-0.862904	1.68565e-05	0.00146222
Nlrp3	Ptprv	-0.216953	0.41961	0.670933
Nlrp3	Gpr37l1	0.095727	0.724344	0.871396
Nlrp3	Elf3	-0.157993	0.558953	0.775247
Nlrp3	Rnpep	0.378628	0.148134	0.383783
Nlrp3	Timm17a	0.0800707	0.768165	0.89531
Nlrp3	Shisa4	0.452429	0.0784778	0.263404
Nlrp3	Ipo9	0.7348	0.0011853	0.0168072
Nlrp3	Nav1	0.14004	0.60496	0.802407
Nlrp3	Pkp1	0.0872595	0.747954	0.884467
Nlrp3	Igfn1	-0.342283	0.194392	0.445672
Nlrp3	Gm15850	0.188137	0.485319	0.722455
Nlrp3	Inava	-0.0951637	0.725908	0.872258
Nlrp3	Gpr25	-0.0512227	0.850569	0.933697
Nlrp3	Camsap2	-0.153766	0.569647	0.781937
Nlrp3	Nr5a2	0.385895	0.139874	0.371291
Nlrp3	Ptprc	0.640564	0.00750962	0.0574343
Nlrp3	Nek7	-0.162777	0.546954	0.766659
Nlrp3	Lhx9	-0.0260661	0.923662	0.967289
Nlrp3	2310009B15Rik	-0.105374	0.697728	0.857449
Nlrp3	Crb1	-0.463369	0.0706588	0.245797
Nlrp3	Cfhr1	-0.278163	0.296871	0.561202
Nlrp3	Cfhr4	-0.124847	0.645023	0.828408
Nlrp3	Cfhr2	0.213462	0.427312	0.676788
Nlrp3	Cfh	-0.223764	0.404792	0.658742
Nlrp3	Cdc73	-0.641764	0.00736278	0.0567537
Nlrp3	Ro60	0.762575	0.000592462	0.0108895
Nlrp3	Rgs2	-0.134308	0.619958	0.811899
Nlrp3	Rgs13	0.0700352	0.796614	0.909181
Nlrp3	Rgs1	0.771712	0.00046221	0.00945196
Nlrp3	Rgs18	0.544245	0.0292909	0.140188
Nlrp3	Pla2g4a	0.775155	0.000419711	0.00884225
Nlrp3	Odr4	-0.251553	0.347307	0.609741
Nlrp3	Prg4	0.704386	0.00231679	0.025935
Nlrp3	Hmcn1	-0.355245	0.176934	0.423016
Nlrp3	Swt1	-0.122017	0.652591	0.83324
Nlrp3	Rnf2	0.00825617	0.975791	0.990251
Nlrp3	1700025G04Rik	0.324697	0.219815	0.476944
Nlrp3	Tsen15	0.092901	0.732199	0.875645
Nlrp3	Rgl1	0.235859	0.37918	0.635733
Nlrp3	Smg7	-0.151163	0.576277	0.786333
Nlrp3	Lamc2	-0.00190475	0.994414	0.997426
Nlrp3	Lamc1	-0.0369365	0.891974	0.952654
Nlrp3	E330020D12Rik	0.296462	0.264869	0.528405
Nlrp3	Dhx9	0.633078	0.00847868	0.0619485
Nlrp3	Npl	0.158431	0.557849	0.774526
Nlrp3	Rgsl1	0.166575	0.537511	0.759385
Nlrp3	Teddm2	-0.252855	0.344732	0.607497
Nlrp3	Cacna1e	-0.122076	0.652433	0.833192
Nlrp3	Ier5	0.237232	0.37633	0.633541
Nlrp3	Mr1	-0.0728927	0.788487	0.905241
Nlrp3	Xpr1	0.178384	0.50862	0.739042
Nlrp3	Lhx4	-0.317653	0.230565	0.489495
Nlrp3	Qsox1	0.73253	0.0012498	0.0172362
Nlrp3	Cep350	0.0411027	0.879868	0.947447
Nlrp3	Tor1aip1	-0.874823	9.21714e-06	0.00109774
Nlrp3	Fam163a	-0.0486324	0.858052	0.937681
Nlrp3	Tdrd5	-0.517824	0.0399221	0.171688
Nlrp3	Soat1	0.51872	0.0395197	0.170384
Nlrp3	Tor3a	0.132553	0.624579	0.814895
Nlrp3	Fam20b	-0.728048	0.00138561	0.018395
Nlrp3	Ralgps2	-0.681127	0.0036725	0.0352109
Nlrp3	Tex35	-0.169687	0.529825	0.753642
Nlrp3	Rasal2	-0.316272	0.23271	0.492043
Nlrp3	Brinp2	-0.564555	0.0227073	0.118777
Nlrp3	Pappa2	-0.291614	0.273134	0.53623
Nlrp3	4930562F07Rik	-0.53579	0.0324246	0.149505
Nlrp3	Tnn	-0.390281	0.135043	0.364096
Nlrp3	Cacybp	0.521763	0.0381764	0.166374
Nlrp3	Rabgap1l	-0.482683	0.0582619	0.217272
Nlrp3	Gpr52	-0.394846	0.130139	0.356422
Nlrp3	Zbtb37	-0.00973272	0.971463	0.98866
Nlrp3	Dars2	-0.641985	0.00733599	0.0566957
Nlrp3	Klhl20	0.164673	0.54223	0.762705
Nlrp3	Tex50	-0.366035	0.163218	0.404749
Nlrp3	Prdx6	0.0419491	0.877411	0.946403
Nlrp3	Fasl	-0.222925	0.406602	0.659863
Nlrp3	Suco	0.635402	0.0081678	0.060362
Nlrp3	4930558K02Rik	-0.237915	0.374915	0.632731
Nlrp3	Dnm3	-0.0562482	0.836084	0.927962
Nlrp3	Eef1aknmt	-0.00676636	0.980159	0.991488
Nlrp3	Myocos	-0.256471	0.337641	0.601019
Nlrp3	Prrc2c	0.107973	0.690611	0.853641
Nlrp3	Fmo4	-0.0443671	0.870399	0.942833
Nlrp3	Fmo1	-0.720662	0.00163554	0.0206487
Nlrp3	Fmo2	-0.649765	0.00644128	0.0518018
Nlrp3	Fmo6	-0.00364972	0.989297	0.995132
Nlrp3	Fmo3	0.00472324	0.986149	0.993541
Nlrp3	Mroh9	-0.0546847	0.840586	0.929602
Nlrp3	Prrx1	-0.100145	0.712115	0.865017
Nlrp3	Gorab	0.496436	0.0504672	0.19844
Nlrp3	Mettl11b	-0.640737	0.0074883	0.0573778
Nlrp3	BC055324	0.45084	0.079664	0.265986
Nlrp3	Blzf1	0.403649	0.12103	0.341931
Nlrp3	Atp1b1	0.258892	0.33294	0.596513
Nlrp3	Xcl1	0.0625854	0.81789	0.920078
Nlrp3	Tbx19	-0.0472033	0.862185	0.939117
Nlrp3	Sft2d2	0.113362	0.675935	0.845574
Nlrp3	Tiprl	-0.245634	0.359145	0.619803
Nlrp3	Dcaf6	-0.78967	0.000274275	0.00683333
Nlrp3	Mpzl1	0.488434	0.0549015	0.209015
Nlrp3	Rcsd1	-0.060333	0.824347	0.922239
Nlrp3	Pou2f1	-0.541368	0.0303301	0.143194
Nlrp3	Dusp27	0.151289	0.575954	0.786108
Nlrp3	Mael	-0.182772	0.498072	0.731846
Nlrp3	Pogk	-0.403244	0.121439	0.342852
Nlrp3	Gm4846	-0.253372	0.343714	0.606655
Nlrp3	Gm4847	-0.0664629	0.8068	0.914776
Nlrp3	Fmo9	-0.31106	0.240921	0.501966
Nlrp3	Uck2	0.733341	0.00122644	0.0171087
Nlrp3	Mgst3	-0.540461	0.0306634	0.144277
Nlrp3	Lrrc52	-0.506694	0.045179	0.185432
Nlrp3	Pbx1	-0.544139	0.0293286	0.140271
Nlrp3	Nuf2	0.206759	0.442304	0.688808
Nlrp3	Rgs4	-5.62834e-05	0.999835	0.999873
Nlrp3	Hsd17b7	-0.16679	0.536977	0.759099
Nlrp3	Ddr2	0.744479	0.000939936	0.0144096
Nlrp3	Uap1	0.0414831	0.878763	0.947266
Nlrp3	Uhmk1	0.486023	0.056292	0.212503
Nlrp3	Atf6	-0.511616	0.0427939	0.179285
Nlrp3	Dusp12	0.484318	0.0572915	0.215055
Nlrp3	Fcrlb	0.486803	0.0558395	0.211609
Nlrp3	Fcrla	0.439169	0.0887705	0.284171
Nlrp3	Fcgr2b	0.511898	0.0426602	0.178944
Nlrp3	Fcgr3	0.532857	0.0335689	0.152987
Nlrp3	Sdhc	-0.859961	1.93989e-05	0.00161819
Nlrp3	Pcp4l1	-0.784886	0.000316665	0.00734749
Nlrp3	Tomm40l	0.231282	0.388767	0.644719
Nlrp3	Fcer1g	0.600114	0.0139842	0.0860859
Nlrp3	Ndufs2	-0.580147	0.018478	0.103852
Nlrp3	Ppox	-0.353691	0.17897	0.425809
Nlrp3	Usp21	0.0971787	0.720319	0.869257
Nlrp3	Ufc1	-0.0342514	0.899789	0.956667
Nlrp3	Nit1	-0.184762	0.493323	0.728424
Nlrp3	Klhdc9	-0.517615	0.0400165	0.17195
Nlrp3	Itln1	-0.378141	0.148699	0.384608
Nlrp3	Ly9	0.182672	0.498312	0.731857
Nlrp3	Slamf7	0.264787	0.321651	0.586591
Nlrp3	Vangl2	0.237565	0.375641	0.633208
Nlrp3	Nhlh1	-0.29816	0.262012	0.525452
Nlrp3	Ncstn	-0.222681	0.40713	0.660512
Nlrp3	Pea15a	0.525772	0.0364595	0.161884
Nlrp3	Casq1	0.310851	0.241254	0.502173
Nlrp3	Atp1a4	-0.108243	0.689873	0.853138
Nlrp3	Atp1a2	-0.793966	0.000240325	0.00626793
Nlrp3	Kcnj9	-0.226388	0.39916	0.653406
Nlrp3	Slamf8	0.721158	0.00161766	0.020511
Nlrp3	Fcrl6	-0.235405	0.380125	0.636756
Nlrp3	Dusp23	-0.146867	0.587286	0.792667
Nlrp3	Apcs	-0.0360786	0.89447	0.953964
Nlrp3	Or10j27	-0.177045	0.511859	0.741499
Nlrp3	Or10j7	-0.463056	0.0708745	0.24609
Nlrp3	Fcer1a	-0.289221	0.27727	0.540668
Nlrp3	Mptx2	-0.712147	0.00196791	0.0233214
Nlrp3	Ackr1	-0.0178948	0.947555	0.978877
Nlrp3	Cadm3	-0.376343	0.150797	0.38741
Nlrp3	Ifi214	0.19304	0.473802	0.713903
Nlrp3	Ifi213	-0.0804619	0.767062	0.894858
Nlrp3	Ifi207	0.171606	0.525111	0.750926
Nlrp3	Ifi202b	0.139267	0.606972	0.803864
Nlrp3	Or6k6	-0.571869	0.0206396	0.111792
Nlrp3	Or10z1	-0.227777	0.396194	0.651025
Nlrp3	Grem2	-0.0772566	0.776116	0.899115
Nlrp3	Rgs7	-0.769859	0.000486504	0.0096756
Nlrp3	Fh1	-0.694031	0.00285864	0.0295233
Nlrp3	Opn3	0.472371	0.0646624	0.232068
Nlrp3	Chml	0.323992	0.220876	0.477938
Nlrp3	Pld5	-0.666698	0.00479319	0.042295
Nlrp3	Cep170	0.829204	7.14488e-05	0.00308623
Nlrp3	Akt3	-0.017816	0.947786	0.978877
Nlrp3	Adss	0.658276	0.00556438	0.0470597
Nlrp3	Hnrnpu	0.789394	0.000276589	0.00685566
Nlrp3	Smyd3	-0.491683	0.0530674	0.204948
Nlrp3	Tfb2m	-0.718671	0.00170883	0.0212613
Nlrp3	Coq8a	-0.785711	0.000308993	0.0072594
Nlrp3	Psen2	0.264333	0.322513	0.587365
Nlrp3	Gm5069	-0.28548	0.283811	0.54769
Nlrp3	Stum	-0.357707	0.17374	0.418537
Nlrp3	Mixl1	-0.352501	0.18054	0.427716
Nlrp3	H3f3a	0.0298478	0.912624	0.962855
Nlrp3	Ephx1	-0.572123	0.0205703	0.111505
Nlrp3	Nvl	0.443633	0.0852036	0.276855
Nlrp3	Wdr26	-0.195048	0.469125	0.709525
Nlrp3	Ccdc121rt1	-0.665167	0.0049266	0.0432015
Nlrp3	Lbr	0.135949	0.61565	0.809137
Nlrp3	Enah	0.555434	0.0255055	0.127987
Nlrp3	Vmn1r1	0.0457907	0.866275	0.940864
Nlrp3	Degs1	0.537734	0.0316826	0.147456
Nlrp3	Fbxo28	-0.0447278	0.869354	0.942273
Nlrp3	Capn2	0.691923	0.00298057	0.030447
Nlrp3	Ccdc185	-0.336479	0.20256	0.456175
Nlrp3	Disp1	0.0533041	0.844564	0.931264
Nlrp3	Brox	-0.0519068	0.848594	0.933071
Nlrp3	Mia3	-0.290136	0.275684	0.538901
Nlrp3	1700056E22Rik	0.0258703	0.924234	0.967627
Nlrp3	Hlx	-0.371205	0.156907	0.395414
Nlrp3	Mtarc2	-0.154078	0.568856	0.781537
Nlrp3	C130074G19Rik	0.257573	0.335496	0.59898
Nlrp3	Mark1	-0.535848	0.0324023	0.149505
Nlrp3	Iars2	-0.73248	0.00125126	0.0172448
Nlrp3	9630028B13Rik	-0.186679	0.488769	0.725108
Nlrp3	Lyplal1	-0.371968	0.155988	0.394251
Nlrp3	Tgfb2	0.794258	0.000238149	0.00625197
Nlrp3	Rrp15	0.487445	0.0554686	0.210591
Nlrp3	Spata17	-0.0789949	0.771203	0.896365
Nlrp3	Kctd3	0.346846	0.188123	0.437479
Nlrp3	Kcnk2	-0.155592	0.565016	0.778858
Nlrp3	Cenpf	0.0461374	0.865271	0.940608
Nlrp3	Smyd2	0.266296	0.318797	0.583275
Nlrp3	Prox1	-0.429083	0.0972203	0.299826
Nlrp3	Rps6kc1	0.303403	0.253307	0.51547
Nlrp3	Vash2	-0.45517	0.0764633	0.259205
Nlrp3	Flvcr1	0.430145	0.0963051	0.298334
Nlrp3	Tatdn3	-0.615476	0.011149	0.0737159
Nlrp3	Garin4	0.0852637	0.75355	0.888224
Nlrp3	Atf3	0.0893765	0.742031	0.881525
Nlrp3	Nenf	-0.555329	0.0255394	0.128095
Nlrp3	Ppp2r5a	0.0522732	0.847537	0.932485
Nlrp3	Dtl	0.731804	0.00127104	0.0174367
Nlrp3	1700034H15Rik	-0.164905	0.541654	0.76234
Nlrp3	Traf5	0.521084	0.038473	0.167146
Nlrp3	Rcor3	-0.722919	0.00155556	0.0199468
Nlrp3	Hhat	0.315033	0.234645	0.49454
Nlrp3	Sertad4	0.174721	0.517503	0.745743
Nlrp3	Syt14	0.427148	0.0989048	0.303114
Nlrp3	Utp25	0.44634	0.0830916	0.273049
Nlrp3	Traf3ip3	0.307639	0.246407	0.507899
Nlrp3	Hsd11b1	-0.310978	0.241051	0.502033
Nlrp3	G0s2	-0.0665339	0.806598	0.914705
Nlrp3	Camk1g	-0.214441	0.425144	0.675246
Nlrp3	Cd46	-0.415143	0.109817	0.322585
Nlrp3	Cr1l	0.197005	0.46459	0.706763
Nlrp3	Cr2	-0.164455	0.542773	0.762901
Nlrp3	Lypla1	-0.282263	0.289509	0.553908
Nlrp3	Tcea1	0.833553	6.03811e-05	0.00286096
Nlrp3	Psmd1	0.492834	0.0524292	0.203305
Nlrp3	Armc9	0.519198	0.0393066	0.169714
Nlrp3	Serpinb2	0.775491	0.000415747	0.00877344
Nlrp3	Serpinb10	0.66771	0.00470661	0.0417999
Nlrp3	Tnni1	-0.281692	0.290529	0.554851
Nlrp3	Usf1	-0.462448	0.071294	0.247006
Nlrp3	Tstd1	0.17822	0.509016	0.739409
Nlrp3	Irf6	-0.137167	0.612458	0.807053
Nlrp3	A130010J15Rik	-0.187849	0.485999	0.722947
Nlrp3	Ankrd23	0.452872	0.0781499	0.262824
Nlrp3	Ankrd39	0.147597	0.585409	0.791518
Nlrp3	Tex30	0.780898	0.000356018	0.00790453
Nlrp3	Poglut2	0.306433	0.248359	0.51029
Nlrp3	Mpp4	-0.317636	0.230591	0.489501
Nlrp3	Als2	0.0514675	0.849862	0.933441
Nlrp3	Cryga	0.00916829	0.973117	0.989281
Nlrp3	D630023F18Rik	-0.0171543	0.949722	0.979482
Nlrp3	Chpf	0.339556	0.198202	0.450398
Nlrp3	Obsl1	-0.385586	0.140218	0.371726
Nlrp3	Serpinb3b	-0.00801783	0.97649	0.990395
Nlrp3	Serpinb3c	0.0293293	0.914136	0.962927
Nlrp3	Gm7694	-0.244324	0.361796	0.62183
Nlrp3	Nos1ap	-0.750996	0.000799483	0.0129452
Nlrp3	Ifi204	0.296511	0.264787	0.528387
Nlrp3	Ifi211	0.298719	0.261075	0.524288
Nlrp3	Mndal	-0.0834868	0.758543	0.890292
Nlrp3	Ahctf1	-0.207635	0.440331	0.687326
Nlrp3	Fam171a1	0.343945	0.192094	0.442669
Nlrp3	Nmt2	0.58271	0.0178456	0.101516
Nlrp3	Acbd7	-0.521643	0.0382289	0.166491
Nlrp3	Dclre1c	0.142947	0.597409	0.798289
Nlrp3	Cdnf	-0.841116	4.45406e-05	0.0024087
Nlrp3	Fam107b	0.382193	0.144041	0.377585
Nlrp3	Frmd4a	-0.535071	0.0327024	0.150117
Nlrp3	Bend7	-0.468562	0.0671528	0.237461
Nlrp3	Sephs1	0.351541	0.181813	0.429055
Nlrp3	Phyh	-0.751439	0.000790608	0.0128569
Nlrp3	Ucma	-0.110033	0.684989	0.850224
Nlrp3	Ccdc3	-0.355083	0.177147	0.423278
Nlrp3	Nudt5	0.489128	0.054506	0.208086
Nlrp3	Upf2	0.131098	0.628419	0.81742
Nlrp3	Usp6nl	0.294063	0.268939	0.532162
Nlrp3	4930412O13Rik	-0.0473601	0.861732	0.938978
Nlrp3	Kin	0.162537	0.547554	0.767052
Nlrp3	Itih5	-0.506545	0.0452525	0.185586
Nlrp3	Sfmbt2	0.371685	0.156328	0.394584
Nlrp3	Prkcq	-0.784501	0.000320306	0.00739863
Nlrp3	Il2ra	-0.152403	0.573114	0.784205
Nlrp3	Il15ra	-0.802857	0.000181015	0.00525905
Nlrp3	Ankrd16	-0.384348	0.141605	0.373864
Nlrp3	Pter	-0.148574	0.582901	0.790293
Nlrp3	Vim	0.681644	0.00363662	0.0349645
Nlrp3	Stam	0.634403	0.00830038	0.0610353
Nlrp3	Tmem236	0.17883	0.507542	0.738255
Nlrp3	Mrc1	0.398435	0.12637	0.351142
Nlrp3	Slc39a12	-0.332192	0.208734	0.463593
Nlrp3	Cacnb2	-0.105744	0.696714	0.856816
Nlrp3	Arl5b	-0.606311	0.0127798	0.0808461
Nlrp3	Plxdc2	-0.30089	0.257458	0.520141
Nlrp3	Mllt10	-0.299658	0.259507	0.52282
Nlrp3	Commd3	-0.36701	0.162015	0.402965
Nlrp3	Bmi1	-0.574819	0.0198479	0.108959
Nlrp3	Spag6	-0.0345997	0.898775	0.956428
Nlrp3	4930426L09Rik	-0.241744	0.367047	0.626097
Nlrp3	Armc3	-0.16849	0.532776	0.755719
Nlrp3	Msrb2	-0.897879	2.36191e-06	0.000586211
Nlrp3	Ptf1a	0.116878	0.666416	0.840011
Nlrp3	Otud1	-0.065467	0.809645	0.916137
Nlrp3	Etl4	-0.86896	1.2494e-05	0.00123763
Nlrp3	Thnsl1	0.0509827	0.851261	0.934139
Nlrp3	Gpr158	-0.283766	0.28684	0.550944
Nlrp3	Myo3a	0.284552	0.285449	0.549354
Nlrp3	Gad2	-0.0731884	0.787647	0.904937
Nlrp3	Apbb1ip	0.738721	0.00108027	0.0158082
Nlrp3	Pdss1	0.0966623	0.72175	0.870155
Nlrp3	Acbd5	-0.0842742	0.756329	0.88967
Nlrp3	Yme1l1	-0.232621	0.385948	0.642338
Nlrp3	Potegl	-0.149659	0.58012	0.788443
Nlrp3	Nxph2	-0.35118	0.182294	0.429549
Nlrp3	Il36b	-0.367548	0.161354	0.401955
Nlrp3	Il36g	0.752731	0.000765151	0.0126832
Nlrp3	Il36a	-0.259649	0.331478	0.595239
Nlrp3	Il36rn	0.18625	0.489786	0.725698
Nlrp3	Il1f10	-0.630902	0.00877822	0.063373
Nlrp3	Il1rn	0.85018	3.02828e-05	0.00198935
Nlrp3	Psd4	0.710568	0.0020352	0.0238204
Nlrp3	Zmynd19	0.745476	0.000917241	0.0142203
Nlrp3	Dph7	0.407885	0.116809	0.334965
Nlrp3	Pnpla7	-0.380178	0.146344	0.380909
Nlrp3	Nsmf	0.182399	0.498966	0.732399
Nlrp3	Entpd8	0.0262006	0.923269	0.967253
Nlrp3	Nrarp	0.228755	0.394114	0.649471
Nlrp3	Fam166a	0.159017	0.556374	0.773343
Nlrp3	Rnf208	-0.311029	0.24097	0.502007
Nlrp3	Tmem203	-0.0131685	0.961395	0.984685
Nlrp3	Tprn	0.467992	0.0675309	0.238541
Nlrp3	Anapc2	0.386397	0.139315	0.370524
Nlrp3	Tmem210	0.116143	0.668402	0.841459
Nlrp3	Lrrc26	-0.229682	0.392148	0.64788
Nlrp3	Grin1os	-0.0766975	0.777699	0.900005
Nlrp3	Man1b1	0.126273	0.641221	0.825939
Nlrp3	Sapcd2	-0.111829	0.680098	0.847101
Nlrp3	Fut7	0.115463	0.670243	0.842513
Nlrp3	Abca2	-0.587104	0.0168009	0.0977316
Nlrp3	Clic3	-0.155877	0.564295	0.778481
Nlrp3	Fbxw5	-0.878798	7.43459e-06	0.00098071
Nlrp3	Edf1	-0.205842	0.444375	0.690756
Nlrp3	Lcn8	-0.340279	0.197188	0.448974
Nlrp3	Lcn5	0.305785	0.249413	0.511486
Nlrp3	Lcn6	-0.500438	0.0483523	0.19371
Nlrp3	Lcn10	-0.031143	0.908846	0.961134
Nlrp3	Obp2a	-0.0971413	0.720423	0.869257
Nlrp3	Bmyc	-0.345841	0.189492	0.439323
Nlrp3	Obp2b	-0.214838	0.424267	0.674706
Nlrp3	Lcn3	-0.306994	0.24745	0.509234
Nlrp3	Lcn11	0.377632	0.149291	0.385532
Nlrp3	Lcn9	-0.0315995	0.907515	0.960535
Nlrp3	Kcnt1	-0.5892	0.0163195	0.0957424
Nlrp3	Gpsm1	-0.501231	0.047941	0.192825
Nlrp3	Pmpca	-0.832393	6.31824e-05	0.00295236
Nlrp3	Rpl7a	0.913025	8.00146e-07	0.000379174
Nlrp3	Surf2	0.560172	0.024021	0.122902
Nlrp3	Stkld1	-0.667785	0.00470028	0.0417999
Nlrp3	Adamts13	-0.508874	0.0441108	0.182821
Nlrp3	Cacfd1	-0.581899	0.0180439	0.102176
Nlrp3	Adamtsl2	-0.588077	0.0165761	0.0968618
Nlrp3	Dbh	-0.196517	0.465718	0.70774
Nlrp3	Wdr5	0.400232	0.124512	0.347763
Nlrp3	Rxra	-0.616974	0.010899	0.0726749
Nlrp3	Col5a1	0.140985	0.6025	0.801053
Nlrp3	Olfm1	0.675152	0.00410767	0.0381064
Nlrp3	Ppp1r26	-0.318304	0.229557	0.488438
Nlrp3	Mrps2	-0.142903	0.597521	0.798289
Nlrp3	Gbgt1	-0.117353	0.665135	0.839578
Nlrp3	Ralgds	0.154791	0.567046	0.780039
Nlrp3	Tsc1	-0.51683	0.0403719	0.172918
Nlrp3	Ak8	-0.405265	0.119407	0.339252
Nlrp3	Ddx31	0.579115	0.0187374	0.104767
Nlrp3	Ttf1	-0.0250904	0.926512	0.968684
Nlrp3	Setx	-0.259204	0.332336	0.595949
Nlrp3	Med27	0.155031	0.566439	0.779588
Nlrp3	Rapgef1	0.383125	0.142984	0.375909
Nlrp3	Gm13547	-0.057928	0.831254	0.92509
Nlrp3	Coq4	-0.630144	0.0088845	0.0637382
Nlrp3	Slc27a4	0.45302	0.0780408	0.262625
Nlrp3	Urm1	-0.0422252	0.87661	0.946133
Nlrp3	Cercam	-0.0879295	0.746078	0.883612
Nlrp3	Odf2	-0.0347071	0.898462	0.956271
Nlrp3	Gle1	-0.324731	0.219763	0.476944
Nlrp3	Sptan1	0.329199	0.213115	0.468926
Nlrp3	Set	0.913288	7.83945e-07	0.000379174
Nlrp3	Pkn3	0.35947	0.171476	0.41537
Nlrp3	Tbc1d13	0.294136	0.268815	0.532052
Nlrp3	Endog	-0.418355	0.106818	0.317766
Nlrp3	Miga2	-0.0365205	0.893185	0.95321
Nlrp3	Dolpp1	0.497888	0.0496921	0.196593
Nlrp3	Ptpa	0.230158	0.39114	0.646845
Nlrp3	Cstad	-0.329115	0.213238	0.469047
Nlrp3	Ntmt1	0.161106	0.551131	0.769681
Nlrp3	Prrx2	-0.464477	0.0698997	0.243839
Nlrp3	Tor1b	0.276637	0.299639	0.563701
Nlrp3	Usp20	0.374813	0.152599	0.389804
Nlrp3	Gpr107	0.0636169	0.814937	0.918442
Nlrp3	Ncs1	0.642831	0.00723418	0.0561617
Nlrp3	Ass1	0.477447	0.0614508	0.22489
Nlrp3	Fubp3	-0.236855	0.377111	0.634302
Nlrp3	Prdm12	-0.171121	0.526302	0.751693
Nlrp3	Exosc2	0.103672	0.7024	0.860183
Nlrp3	Abl1	-0.476462	0.0620644	0.226496
Nlrp3	Lamc3	-0.107647	0.691504	0.854027
Nlrp3	Aif1l	-0.133809	0.621272	0.81269
Nlrp3	Nup214	-0.0810441	0.76542	0.894302
Nlrp3	Plpp7	-0.167813	0.534446	0.756725
Nlrp3	Prrc2b	0.264644	0.321923	0.586727
Nlrp3	Pomt1	0.137713	0.61103	0.806203
Nlrp3	Golga2	-0.117745	0.664077	0.839066
Nlrp3	Ciz1	-0.302392	0.254971	0.517273
Nlrp3	Ptges2	-0.3603	0.170417	0.41446
Nlrp3	Naif1	0.358696	0.172468	0.416885
Nlrp3	Fam102a	-0.420529	0.104822	0.314391
Nlrp3	St6galnac6	-0.365119	0.164355	0.40597
Nlrp3	Sh2d3c	-0.13602	0.615463	0.809128
Nlrp3	Tor2a	0.61081	0.0119574	0.0769908
Nlrp3	Ptrh1	0.739905	0.00105011	0.0154804
Nlrp3	Niban2	0.889803	3.93579e-06	0.000711342
Nlrp3	Rpl12	0.750587	0.00080776	0.0130432
Nlrp3	Angptl2	-0.119504	0.659339	0.836581
Nlrp3	Mapkap1	0.306781	0.247795	0.509588
Nlrp3	Hspa5	0.658872	0.00550673	0.0467301
Nlrp3	Cutal	-0.149482	0.580574	0.788651
Nlrp3	Cntrl	0.173066	0.521538	0.748053
Nlrp3	Gsn	-0.698448	0.00261623	0.0279734
Nlrp3	Dab2ip	-0.135186	0.617651	0.810837
Nlrp3	Morn5	-0.0471334	0.862388	0.939117
Nlrp3	Mrrf	0.0303153	0.91126	0.962506
Nlrp3	Ptgs1	-0.261269	0.328361	0.592994
Nlrp3	Or1j10	-0.253337	0.343783	0.606655
Nlrp3	Or1j11	-0.356334	0.175517	0.420996
Nlrp3	Or1j12	-0.402557	0.122135	0.343653
Nlrp3	Or1j14	-0.480141	0.0597943	0.221066
Nlrp3	Or1j15	-0.512647	0.0423064	0.178163
Nlrp3	Or1j16	-0.0301466	0.911752	0.962751
Nlrp3	Or1j17	-0.0439531	0.871599	0.943095
Nlrp3	Or1j18	-0.0833933	0.758806	0.890293
Nlrp3	Or1j19	-0.214092	0.425917	0.675722
Nlrp3	Or1j21	-0.432351	0.0944226	0.294636
Nlrp3	Or1j4	-0.05536	0.838641	0.928948
Nlrp3	Or1j20	-0.314788	0.235029	0.494772
Nlrp3	Or1n2	-0.25735	0.33593	0.599368
Nlrp3	Or1ak2	0.194525	0.470341	0.710904
Nlrp3	Or1q1	-0.139926	0.605257	0.802595
Nlrp3	Or12k7	-0.156671	0.562288	0.77723
Nlrp3	Or1l4	-0.404322	0.120352	0.340547
Nlrp3	Or1af1	-0.611943	0.011757	0.0762484
Nlrp3	Or7c74	-0.459281	0.0735111	0.252341
Nlrp3	Or5c1	-0.351732	0.181559	0.428746
Nlrp3	Rabgap1	0.0885296	0.744399	0.882899
Nlrp3	Crb2	-0.159496	0.55517	0.772726
Nlrp3	Lhx2	-0.35351	0.179209	0.426129
Nlrp3	Nek6	0.741028	0.00102212	0.0152056
Nlrp3	Olfml2a	-0.617738	0.010773	0.0720674
Nlrp3	Wdr38	-0.37332	0.154372	0.392628
Nlrp3	Arpc5l	-0.667293	0.00474217	0.0419707
Nlrp3	Kynu	0.345571	0.189861	0.439786
Nlrp3	Arhgap15	0.546621	0.0284535	0.137751
Nlrp3	Acvr2a	-0.517551	0.0400451	0.172034
Nlrp3	Mbd5	-0.10351	0.702847	0.860446
Nlrp3	Epc2	-0.350162	0.183652	0.431466
Nlrp3	Kif5c	0.0789011	0.771467	0.896571
Nlrp3	Lypd6b	-0.353109	0.179737	0.426641
Nlrp3	Lypd6	0.118287	0.662614	0.838165
Nlrp3	Tas2r134	-0.381992	0.14427	0.377964
Nlrp3	Tnfaip6	0.374749	0.152676	0.389858
Nlrp3	Rif1	-0.335162	0.204444	0.458498
Nlrp3	Fmnl2	0.0864846	0.750126	0.885832
Nlrp3	Arl6ip6	-0.323239	0.222014	0.479327
Nlrp3	Galnt13	0.10017	0.712046	0.864988
Nlrp3	Kcnj3	-0.758066	0.000667074	0.0116373
Nlrp3	Gpd2	0.189773	0.481462	0.719711
Nlrp3	Galnt5	-0.224936	0.402272	0.656299
Nlrp3	Upp2	-0.54176	0.0301869	0.142654
Nlrp3	Pkp4	-0.405784	0.118889	0.338602
Nlrp3	Dapl1	0.263705	0.323706	0.588613
Nlrp3	Tanc1	-0.102396	0.70591	0.862155
Nlrp3	Marchf7	-0.771644	0.000463088	0.00945196
Nlrp3	Tank	0.648296	0.00660321	0.0525932
Nlrp3	Psmd14	0.735864	0.00115601	0.0164833
Nlrp3	Tbr1	0.0633898	0.815587	0.918837
Nlrp3	Slc4a10	0.0311285	0.908889	0.961134
Nlrp3	Gca	-0.79999	0.000198637	0.0055796
Nlrp3	Scn2a	-0.509252	0.0439275	0.182355
Nlrp3	Csrnp3	-0.401946	0.122757	0.345011
Nlrp3	Gm1322	-0.230012	0.391449	0.647149
Nlrp3	Xirp2	0.758086	0.000666733	0.0116373
Nlrp3	B3galt1	0.574924	0.0198201	0.108882
Nlrp3	4933409G03Rik	-0.341598	0.195345	0.447062
Nlrp3	4932414N04Rik	0.0629912	0.816728	0.919505
Nlrp3	Cers6	0.567975	0.0217214	0.115466
Nlrp3	Nostrin	-0.188491	0.484483	0.72189
Nlrp3	G6pc2	0.127568	0.637775	0.823508
Nlrp3	Dhrs9	0.816577	0.000113589	0.00403226
Nlrp3	Bbs5	0.162449	0.547773	0.767203
Nlrp3	Klhl41	0.558703	0.0244738	0.124508
Nlrp3	Ppig	0.171716	0.524842	0.750648
Nlrp3	Phospho2	-0.27505	0.302535	0.566223
Nlrp3	Klhl23	-0.828362	7.37773e-05	0.00314749
Nlrp3	Ssb	0.900937	1.92516e-06	0.000543369
Nlrp3	Ubr3	-0.8368	5.30858e-05	0.0026409
Nlrp3	Myo3b	-0.051979	0.848386	0.932994
Nlrp3	Sp5	0.146269	0.588826	0.793403
Nlrp3	Erich2	-0.283995	0.286433	0.550579
Nlrp3	Gad1	-0.16793	0.534159	0.756673
Nlrp3	Gorasp2	0.867284	1.35935e-05	0.00127816
Nlrp3	Dcaf17	0.148415	0.583309	0.790586
Nlrp3	Cybrd1	-0.547904	0.0280089	0.136397
Nlrp3	Dync1i2	0.633384	0.0084372	0.0617133
Nlrp3	Hat1	0.5557	0.0254206	0.127654
Nlrp3	Metap1d	-0.764423	0.000563937	0.0105919
Nlrp3	Dlx1	-0.546357	0.0285455	0.138005
Nlrp3	Platr26	-0.429816	0.0965884	0.298859
Nlrp3	Itga6	0.0983835	0.716984	0.867253
Nlrp3	Pdk1	-0.791643	0.00025822	0.00659253
Nlrp3	Rapgef4	-0.664955	0.00494534	0.0433038
Nlrp3	Map3k20	0.619608	0.0104698	0.0707657
Nlrp3	Cdca7	0.630716	0.00880421	0.0634717
Nlrp3	Sp9	0.42424	0.101474	0.308328
Nlrp3	Scrn3	-0.84165	4.3568e-05	0.00238965
Nlrp3	Hoxd13	-0.187465	0.486908	0.723828
Nlrp3	Hoxd12	0.151688	0.574937	0.785492
Nlrp3	Hoxd9	-0.443481	0.0853231	0.277112
Nlrp3	Hoxd8	-0.383609	0.142437	0.374908
Nlrp3	Hoxd3	0.0146577	0.957033	0.983428
Nlrp3	Hoxd1	-0.38715	0.13848	0.369112
Nlrp3	Mtx2	-0.38864	0.136836	0.366629
Nlrp3	Hnrnpa3	0.843036	4.11264e-05	0.00236036
Nlrp3	Agps	0.559803	0.024134	0.123206
Nlrp3	Rbm45	0.518746	0.0395084	0.17037
Nlrp3	Osbpl6	-0.714421	0.00187421	0.02262
Nlrp3	Pjvk	-0.159764	0.554497	0.772014
Nlrp3	Plekha3	0.27005	0.311762	0.575613
Nlrp3	Gm14461	-0.105612	0.697074	0.857003
Nlrp3	Ube2e3	-0.491969	0.0529081	0.204525
Nlrp3	Itga4	0.454675	0.0768243	0.26013
Nlrp3	Itprid2	0.166071	0.538757	0.760385
Nlrp3	Ppp1r1c	-0.368084	0.160696	0.401137
Nlrp3	Prdx6b	-0.0301395	0.911773	0.962751
Nlrp3	Dnajc10	0.463076	0.0708607	0.24609
Nlrp3	Zfp804a	-0.0389218	0.886202	0.950511
Nlrp3	Zc3h15	0.622811	0.00996592	0.0685373
Nlrp3	Itgav	0.778545	0.000381078	0.00825628
Nlrp3	Fam171b	0.0270189	0.92088	0.966287
Nlrp3	Btbd18	0.129054	0.633831	0.821297
Nlrp3	Med19	0.273797	0.304831	0.569112
Nlrp3	Ypel4	-0.561178	0.0237145	0.122153
Nlrp3	Ube2l6	0.28466	0.285257	0.549243
Nlrp3	Timm10	0.3153	0.234228	0.493964
Nlrp3	Slc43a1	-0.275186	0.302285	0.566054
Nlrp3	Slc43a3	-0.658005	0.0055908	0.0471244
Nlrp3	Prg2	-0.364331	0.165336	0.407388
Nlrp3	Prg3	-0.395869	0.129056	0.354886
Nlrp3	Ssrp1	0.731061	0.00129307	0.0175972
Nlrp3	Tnks1bp1	-0.249426	0.351536	0.613425
Nlrp3	Aplnr	0.0127316	0.962675	0.985343
Nlrp3	Or5g27	0.273955	0.304541	0.568726
Nlrp3	Or5g29	-0.470208	0.0660681	0.235269
Nlrp3	Or8k16	-0.0250354	0.926673	0.968753
Nlrp3	Or5g9	-0.31121	0.240682	0.50157
Nlrp3	Or9g10	-0.239282	0.372096	0.630506
Nlrp3	Or9g19	-0.622835	0.00996232	0.0685354
Nlrp3	Or9g8	-0.35918	0.171847	0.415872
Nlrp3	Or9g4b	-0.0419787	0.877325	0.946403
Nlrp3	Or2ah1	-0.326337	0.217359	0.474213
Nlrp3	Or5ap2	-0.472212	0.0647655	0.232296
Nlrp3	Or5m10b	-0.435525	0.0917609	0.29051
Nlrp3	Or5m10	-0.0521702	0.847834	0.932663
Nlrp3	Or5m13b	-0.335385	0.204124	0.458095
Nlrp3	Or5m11	0.0802849	0.767561	0.894858
Nlrp3	Or5m11b	0.0630141	0.816663	0.919482
Nlrp3	Or5m5	-0.362059	0.168187	0.411657
Nlrp3	Or5m8	-0.282453	0.289172	0.553779
Nlrp3	Or5m3	-0.107283	0.692498	0.854538
Nlrp3	Or5m3b	-0.584275	0.0174679	0.100114
Nlrp3	Or5m9	-0.482117	0.0586003	0.218021
Nlrp3	Or5m9b	-0.480806	0.0593905	0.219992
Nlrp3	Or8u3-ps	-0.498553	0.0493399	0.195788
Nlrp3	Or5j3	-0.211	0.432788	0.681154
Nlrp3	Or8k30	-0.441971	0.0865194	0.279324
Nlrp3	Or5t5	-0.32136	0.224867	0.482974
Nlrp3	Or5t9	-0.360173	0.170579	0.41452
Nlrp3	Or5t17	0.236344	0.378171	0.634876
Nlrp3	Or12e1	0.00476233	0.986035	0.993541
Nlrp3	Or10ag52	-0.292522	0.271573	0.534636
Nlrp3	Or10ag53	-0.0168012	0.950756	0.97991
Nlrp3	Or10ag54	-0.479832	0.0599824	0.221484
Nlrp3	Or10ag56	0.0746447	0.783515	0.902781
Nlrp3	Or12e8	-0.0549159	0.83992	0.929354
Nlrp3	Or12e9	-0.264229	0.32271	0.587586
Nlrp3	Or10ag57	-0.188815	0.483719	0.721298
Nlrp3	Or10ag2	0.0959043	0.723852	0.871058
Nlrp3	Or10ag58	0.0681204	0.80207	0.912244
Nlrp3	Or12e7	-0.130226	0.630727	0.818872
Nlrp3	Pramel6	-0.0987296	0.716027	0.866703
Nlrp3	Or5w22	-0.146724	0.587654	0.792855
Nlrp3	Or10ag59	-0.331228	0.210139	0.465559
Nlrp3	Or10ag60	-0.00783294	0.977032	0.990395
Nlrp3	Or5w11	-0.0017036	0.995004	0.997681
Nlrp3	Or5w16	-0.237469	0.375839	0.633381
Nlrp3	Or5i1	-0.463013	0.0709036	0.24609
Nlrp3	Or5w18	-0.341462	0.195535	0.447287
Nlrp3	Or12e10	0.118466	0.662132	0.838047
Nlrp3	Or12e13	0.112761	0.677567	0.84632
Nlrp3	Or5w8	-0.0419184	0.8775	0.946449
Nlrp3	Or5w19	-0.323771	0.221209	0.478383
Nlrp3	Or5w20	-0.253752	0.342966	0.606276
Nlrp3	Or9m2	0.282945	0.288297	0.552621
Nlrp3	Or5d35	0.461194	0.0721662	0.249022
Nlrp3	Or5d40	-0.089436	0.741864	0.881459
Nlrp3	Or5d46	0.463174	0.0707927	0.246055
Nlrp3	Or4p7	-0.492179	0.0527917	0.204309
Nlrp3	Or4c31	-0.563888	0.0229037	0.119591
Nlrp3	Or4p22	0.299125	0.260395	0.523893
Nlrp3	Or4c100	0.242007	0.366509	0.625924
Nlrp3	Or4c101	-0.350609	0.183055	0.430703
Nlrp3	Or4c102	-0.255029	0.34046	0.603862
Nlrp3	Or4s2b	-0.120732	0.656037	0.835815
Nlrp3	Or4c11b	0.0712764	0.793081	0.907599
Nlrp3	Or4c105	0.451105	0.0794655	0.265538
Nlrp3	Or4c11c	-0.388499	0.136992	0.366806
Nlrp3	Or4c106	-0.447319	0.082337	0.27146
Nlrp3	Or4c11	0.135713	0.616268	0.809673
Nlrp3	Or4c107	-0.0586861	0.829075	0.924267
Nlrp3	Or4c12b	-0.253144	0.344163	0.607117
Nlrp3	Or4c10b	0.173858	0.519607	0.746936
Nlrp3	Or4c10	-0.470039	0.0661789	0.235501
Nlrp3	Or4c35	0.0944864	0.727789	0.873236
Nlrp3	Or4c126	-0.204561	0.447279	0.692704
Nlrp3	Or4c127	0.0752849	0.7817	0.902052
Nlrp3	Or4c52	-0.0712768	0.79308	0.907599
Nlrp3	Or4x11	-0.33676	0.20216	0.455622
Nlrp3	Olfr1565	-0.0998565	0.712913	0.865157
Nlrp3	Or4x13	-0.114627	0.672505	0.843866
Nlrp3	Nup160	0.805743	0.000164609	0.00497301
Nlrp3	Fnbp4	0.0174902	0.948739	0.979007
Nlrp3	Agbl2	-0.774273	0.00043028	0.00897316
Nlrp3	Mtch2	-0.280514	0.292637	0.557305
Nlrp3	C1qtnf4	0.221738	0.40917	0.662338
Nlrp3	Kbtbd4	-0.000246066	0.999278	0.999715
Nlrp3	Celf1	0.43622	0.0911849	0.289436
Nlrp3	Rapsn	-0.158868	0.55675	0.773466
Nlrp3	Psmc3	0.496799	0.0502725	0.198021
Nlrp3	Spi1	0.63202	0.00862333	0.0626173
Nlrp3	Mybpc3	-0.848013	3.32819e-05	0.00209707
Nlrp3	Acp2	0.447278	0.0823685	0.27146
Nlrp3	Pacsin3	0.630153	0.00888323	0.0637382
Nlrp3	Arfgap2	-0.024775	0.927434	0.9692
Nlrp3	Lrp4	-0.519887	0.0390003	0.168636
Nlrp3	Ckap5	-0.147866	0.584718	0.79151
Nlrp3	Arhgap1	0.62623	0.00944952	0.0662463
Nlrp3	Harbi1	0.120213	0.657434	0.83615
Nlrp3	Ambra1	-0.207635	0.440329	0.687326
Nlrp3	Chrm4	-0.202986	0.450858	0.695789
Nlrp3	Phf21a	0.117296	0.665289	0.839693
Nlrp3	Pex16	-0.330808	0.210752	0.466066
Nlrp3	1700029I15Rik	0.0729332	0.788372	0.90524
Nlrp3	Chst1	0.667809	0.00469822	0.0417999
Nlrp3	Syt13	-0.0617156	0.820383	0.920852
Nlrp3	Trp53i11	-0.0537695	0.843223	0.930586
Nlrp3	Alx4	-0.210398	0.434132	0.682094
Nlrp3	Lrrc4c	-0.276273	0.300302	0.564134
Nlrp3	Rag2	-0.385353	0.140478	0.372128
Nlrp3	Traf6	-0.127802	0.637153	0.823169
Nlrp3	Commd9	0.221378	0.40995	0.662633
Nlrp3	Pamr1	-0.12689	0.639579	0.824481
Nlrp3	Slc1a2	-0.0704586	0.795408	0.908749
Nlrp3	Apip	-0.781261	0.000352284	0.0078385
Nlrp3	Elf5	-0.146472	0.588303	0.793076
Nlrp3	Abtb2	0.140732	0.603158	0.801461
Nlrp3	Lmo2	-0.371969	0.155987	0.394251
Nlrp3	Fbxo3	-0.845333	3.73329e-05	0.00222314
Nlrp3	Cd59b	-0.846962	3.48253e-05	0.00214191
Nlrp3	Cd59a	-0.937097	8.83854e-08	0.000282539
Nlrp3	A930018P22Rik	0.0628902	0.817017	0.919642
Nlrp3	Cstf3	0.709781	0.0020694	0.0240541
Nlrp3	Ccdc73	-0.173301	0.520966	0.747781
Nlrp3	Wt1	-0.434775	0.0923848	0.2915
Nlrp3	Them7	-0.168763	0.532102	0.755474
Nlrp3	Pax6	-0.338477	0.199724	0.452699
Nlrp3	Immp1l	-0.724879	0.00148873	0.0193038
Nlrp3	Mpped2	-0.795833	0.00022669	0.00604311
Nlrp3	Kcna4	0.562757	0.0232393	0.120667
Nlrp3	Kif18a	0.460596	0.0725849	0.249936
Nlrp3	Bdnf	-0.383647	0.142394	0.374842
Nlrp3	Lin7c	-0.0689579	0.799683	0.911014
Nlrp3	Lgr4	-0.566177	0.0222358	0.117271
Nlrp3	Ccdc34	0.245777	0.358856	0.619511
Nlrp3	Slc5a12	-0.265556	0.320195	0.58496
Nlrp3	Muc15	-0.118703	0.661494	0.837446
Nlrp3	Or4f53	0.487592	0.0553843	0.210387
Nlrp3	Or4f54	0.171952	0.524265	0.750188
Nlrp3	Or4g16	-0.202063	0.452965	0.697427
Nlrp3	Or4k36	-0.381126	0.145257	0.379314
Nlrp3	Or4k37	-0.285869	0.283126	0.547082
Nlrp3	Or4k77	-0.1193	0.659888	0.836852
Nlrp3	Or4g17	-0.0240531	0.929543	0.969946
Nlrp3	Or4k41	0.0848531	0.754703	0.88882
Nlrp3	Or4g7	-0.252864	0.344715	0.607497
Nlrp3	Or4f4b	-0.218109	0.417075	0.668938
Nlrp3	Or4k49	-0.188756	0.483857	0.721298
Nlrp3	Or4k51	-0.170945	0.526734	0.75205
Nlrp3	Or4k52	-0.072126	0.790666	0.906408
Nlrp3	Or4f47	0.0178444	0.947702	0.978877
Nlrp3	Or4f62	0.206663	0.44252	0.689011
Nlrp3	Lpcat4	-0.0421017	0.876968	0.946326
Nlrp3	Nop10	0.417895	0.107244	0.318302
Nlrp3	Katnbl1	-0.327479	0.215658	0.471952
Nlrp3	Emc7	0.696689	0.0027107	0.0285538
Nlrp3	Aven	-0.581743	0.0180823	0.102241
Nlrp3	Tmco5b	0.136012	0.615485	0.809128
Nlrp3	Fmn1	0.595929	0.0148466	0.089549
Nlrp3	Cdin1	0.37529	0.152036	0.389238
Nlrp3	Tmco5	-0.144813	0.592582	0.795672
Nlrp3	Spred1	0.287474	0.280313	0.544249
Nlrp3	Fam98b	0.49631	0.0505349	0.198593
Nlrp3	Thbs1	0.427731	0.0983952	0.30238
Nlrp3	Eif2ak4	0.229335	0.392883	0.648529
Nlrp3	Bub1b	0.260615	0.329617	0.594261
Nlrp3	Pak6	0.216151	0.421373	0.672411
Nlrp3	Phgr1	0.624873	0.00965185	0.067344
Nlrp3	Disp2	0.0143767	0.957856	0.983739
Nlrp3	Knstrn	0.0797536	0.76906	0.895724
Nlrp3	Ivd	-0.782999	0.000334816	0.00759746
Nlrp3	Bahd1	-0.507589	0.0447379	0.184651
Nlrp3	Chst14	0.246563	0.357273	0.618125
Nlrp3	Rpusd2	-0.107298	0.692456	0.854538
Nlrp3	Knl1	0.152483	0.572912	0.784205
Nlrp3	Rad51	0.619594	0.010472	0.0707657
Nlrp3	Gchfr	0.0895996	0.741407	0.881068
Nlrp3	Gm14137	-0.41099	0.113781	0.330186
Nlrp3	Zfyve19	0.657508	0.00563937	0.0473458
Nlrp3	Spint1	0.538013	0.031577	0.147141
Nlrp3	Vps18	-0.217777	0.417801	0.669184
Nlrp3	Dll4	-0.0286916	0.915997	0.963853
Nlrp3	Chac1	-0.618203	0.010697	0.0717093
Nlrp3	Chp1	-0.70357	0.00235619	0.026185
Nlrp3	Nusap1	0.0951007	0.726083	0.872417
Nlrp3	Rtf1	-0.688097	0.00321251	0.0320691
Nlrp3	Itpka	0.402843	0.121845	0.343526
Nlrp3	Tyro3	0.00593825	0.982587	0.992091
Nlrp3	Mga	-0.139259	0.606995	0.803864
Nlrp3	Mapkbp1	0.547093	0.0282892	0.137355
Nlrp3	Jmjd7	-0.00477682	0.985992	0.993541
Nlrp3	Snap23	0.47889	0.060559	0.222893
Nlrp3	Haus2	-0.261125	0.328636	0.593238
Nlrp3	Tmem62	0.680916	0.00368719	0.0353189
Nlrp3	Ccndbp1	-0.219144	0.414813	0.66713
Nlrp3	Adal	-0.440754	0.0874921	0.281318
Nlrp3	Tubgcp4	0.498578	0.0493265	0.195788
Nlrp3	Map1a	0.482913	0.0581247	0.217035
Nlrp3	Ckmt1	0.127845	0.63704	0.823115
Nlrp3	Pdia3	0.729759	0.00133242	0.0179198
Nlrp3	Wdr76	0.601388	0.0137295	0.084847
Nlrp3	Golm2	-0.0937034	0.729967	0.874542
Nlrp3	Ctdspl2	0.618274	0.0106855	0.0717093
Nlrp3	Eif3j2	0.453896	0.0773951	0.261204
Nlrp3	B2m	0.375174	0.152173	0.389238
Nlrp3	Trim69	-0.00586747	0.982794	0.992184
Nlrp3	Terb2	0.256562	0.337464	0.600857
Nlrp3	Sord	-0.783111	0.000333717	0.0075893
Nlrp3	Duoxa2	0.043652	0.872472	0.943495
Nlrp3	Duox1	-0.0762087	0.779082	0.900747
Nlrp3	Slc28a2	-0.182991	0.497549	0.731728
Nlrp3	Slc28a2b	-0.359053	0.17201	0.416071
Nlrp3	Spata5l1	-0.0261362	0.923457	0.967253
Nlrp3	AA467197	0.676963	0.00397161	0.0371284
Nlrp3	Bloc1s6	0.0860532	0.751335	0.886729
Nlrp3	Sqor	-0.684541	0.00344099	0.0336169
Nlrp3	Sema6d	-0.0691226	0.799213	0.910734
Nlrp3	Slc24a5	-0.566737	0.0220745	0.116711
Nlrp3	Ctxn2	-0.39706	0.127805	0.352846
Nlrp3	Slc12a1	-0.398227	0.126586	0.351588
Nlrp3	Dut	0.0481634	0.859408	0.938182
Nlrp3	Eid1	0.361706	0.168633	0.411927
Nlrp3	Galk2	0.140811	0.602954	0.801359
Nlrp3	Fgf7	-0.0685483	0.80085	0.911591
Nlrp3	Dtwd1	0.202678	0.451561	0.6963
Nlrp3	Slc27a2	0.240373	0.369853	0.628542
Nlrp3	Usp8	0.270082	0.311702	0.575613
Nlrp3	Ap4e1	0.378291	0.148524	0.384342
Nlrp3	Blvra	0.470965	0.0655737	0.234115
Nlrp3	Snrnp200	-0.0537258	0.843348	0.930606
Nlrp3	Tmem127	0.26864	0.314393	0.578423
Nlrp3	Stard7	-0.633022	0.00848635	0.0619606
Nlrp3	Dusp2	-0.0699956	0.796726	0.909181
Nlrp3	Astl	-0.236357	0.378145	0.634876
Nlrp3	Adra2b	0.0156876	0.954017	0.981356
Nlrp3	Gpat2	0.426828	0.0991852	0.303487
Nlrp3	Mrps5	-0.408618	0.116089	0.334204
Nlrp3	Acoxl	-0.374441	0.15304	0.390477
Nlrp3	Bcl2l11	0.212644	0.429127	0.678251
Nlrp3	Mertk	-0.0730924	0.78792	0.905001
Nlrp3	Tmem87b	0.0758026	0.780233	0.901509
Nlrp3	Fbln7	0.041226	0.87951	0.947327
Nlrp3	Zc3h6	-0.706348	0.00222419	0.0252214
Nlrp3	Ttl	0.116313	0.667942	0.841279
Nlrp3	Polr1b	0.681442	0.0036506	0.0350498
Nlrp3	Chchd5	-0.0998451	0.712944	0.865157
Nlrp3	Slc20a1	0.198794	0.46046	0.704388
Nlrp3	Sirpa	0.437796	0.0898886	0.286831
Nlrp3	Stk35	-0.43704	0.0905087	0.288083
Nlrp3	Tgm3	0.0473636	0.861722	0.938978
Nlrp3	AU015228	-0.206381	0.443157	0.689534
Nlrp3	Tgm6	0.0112746	0.966944	0.987163
Nlrp3	Tmc2	-0.0138236	0.959476	0.98421
Nlrp3	Nop56	0.649675	0.00645113	0.0518608
Nlrp3	Ebf4	-0.427154	0.0988993	0.303114
Nlrp3	1700020A23Rik	-0.244999	0.360429	0.620822
Nlrp3	Tmem239	-0.138616	0.608671	0.805291
Nlrp3	Vps16	0.494111	0.0517271	0.201747
Nlrp3	Ptpra	0.367783	0.161065	0.40162
Nlrp3	Mrps26	-0.155445	0.565388	0.779006
Nlrp3	Oxt	0.185336	0.491957	0.727345
Nlrp3	Itpa	0.0518795	0.848673	0.933071
Nlrp3	Atrn	-0.197417	0.463637	0.706249
Nlrp3	Hspa12b	0.0133707	0.960803	0.984685
Nlrp3	Cdc25b	-0.200437	0.456686	0.700846
Nlrp3	Ap5s1	-0.326669	0.216864	0.473433
Nlrp3	Mavs	-0.2759	0.300982	0.564948
Nlrp3	Pank2	-0.353096	0.179755	0.426641
Nlrp3	Smox	0.17048	0.527875	0.752788
Nlrp3	Prnd	0.224115	0.404036	0.658136
Nlrp3	Cds2	-0.0155578	0.954397	0.981698
Nlrp3	Shld1	-0.525459	0.0365913	0.16224
Nlrp3	Chgb	-0.158405	0.557915	0.774563
Nlrp3	Mcm8	0.308204	0.245496	0.506936
Nlrp3	Crls1	0.101109	0.709456	0.863978
Nlrp3	Bmp2	0.230808	0.389766	0.645454
Nlrp3	Plcb1	0.5665	0.0221427	0.116952
Nlrp3	Plcb4	-0.581518	0.0181376	0.102442
Nlrp3	Lamp5	-0.402597	0.122095	0.343653
Nlrp3	Ankef1	-0.498206	0.0495235	0.196303
Nlrp3	Snap25	-0.323524	0.221582	0.478912
Nlrp3	Slx4ip	0.51019	0.0434749	0.180961
Nlrp3	Btbd3	-0.429498	0.096862	0.299257
Nlrp3	Sptlc3	-0.117754	0.664054	0.839066
Nlrp3	Ism1	-0.218745	0.415683	0.668024
Nlrp3	Ndufaf5	-0.124846	0.645025	0.828408
Nlrp3	Macrod2	-0.57027	0.0210786	0.113265
Nlrp3	Snrpb2	0.558228	0.0246218	0.124984
Nlrp3	Otor	-0.392057	0.13312	0.360706
Nlrp3	Pcsk2	-0.482199	0.0585512	0.217917
Nlrp3	Dstn	0.0611694	0.821949	0.921576
Nlrp3	Banf2	-0.121182	0.65483	0.834856
Nlrp3	Mgme1	-0.107076	0.693066	0.854932
Nlrp3	Pet117	-0.536972	0.0319719	0.148167
Nlrp3	Zfp133-ps	-0.656184	0.00577052	0.0481165
Nlrp3	Polr3f	0.391235	0.134007	0.362065
Nlrp3	Sec23b	0.952727	1.248e-08	0.000106067
Nlrp3	Smim26	-0.742074	0.000996606	0.014943
Nlrp3	Dtd1	-0.561837	0.0235153	0.121706
Nlrp3	Scp2d1	-0.167044	0.536349	0.758628
Nlrp3	Slc24a3	-0.436474	0.0909752	0.289018
Nlrp3	Rin2	-0.393111	0.131988	0.358935
Nlrp3	Naa20	0.123207	0.649405	0.831337
Nlrp3	Cfap61	-0.688373	0.00319531	0.0319748
Nlrp3	Insm1	-0.0504031	0.852935	0.934734
Nlrp3	Kiz	-0.831849	6.45339e-05	0.00296607
Nlrp3	Xrn2	0.182241	0.499343	0.732785
Nlrp3	6430503K07Rik	-0.26764	0.316268	0.580541
Nlrp3	Pax1	-0.0912293	0.736857	0.878551
Nlrp3	Sstr4	-0.192549	0.474949	0.714988
Nlrp3	Nxt1	0.456597	0.0754289	0.256902
Nlrp3	Gzf1	-0.450425	0.0799754	0.26655
Nlrp3	Cstl1	-0.308756	0.244607	0.506216
Nlrp3	Cstdc1	-0.236472	0.377905	0.634792
Nlrp3	Cst12	-0.394676	0.130319	0.356634
Nlrp3	Cst8	-0.370242	0.15807	0.397082
Nlrp3	Cst13	0.220508	0.41184	0.664179
Nlrp3	Cst9	-0.522305	0.0379407	0.165812
Nlrp3	Cst10	0.0102824	0.969852	0.988238
Nlrp3	Syndig1	0.645757	0.00689067	0.0541891
Nlrp3	Gm14139	-0.397173	0.127687	0.352662
Nlrp3	Zfp937	0.284063	0.286314	0.550412
Nlrp3	Gm14124	-0.248637	0.35311	0.614639
Nlrp3	Cst7	-0.161806	0.54938	0.768313
Nlrp3	Entpd6	-0.103342	0.703309	0.860765
Nlrp3	Pygb	-0.778171	0.000385187	0.00830243
Nlrp3	Gins1	0.422374	0.103148	0.311228
Nlrp3	Gm14151	-0.521076	0.0384766	0.167146
Nlrp3	Nsfl1c	0.754258	0.000735952	0.0123784
Nlrp3	Fkbp1a	0.7626	0.000592079	0.0108895
Nlrp3	Sdcbp2	0.0714071	0.79271	0.907489
Nlrp3	Tmem74b	0.0656725	0.809058	0.915857
Nlrp3	Rspo4	-0.326381	0.217293	0.47412
Nlrp3	Angpt4	0.0976424	0.719035	0.868405
Nlrp3	Slc52a3	0.318809	0.228777	0.487459
Nlrp3	Scrt2	-0.437052	0.0904994	0.288083
Nlrp3	Srxn1	0.823573	8.82481e-05	0.00348995
Nlrp3	Tcf15	-0.558955	0.0243957	0.124231
Nlrp3	Csnk2a1	0.0631331	0.816322	0.919199
Nlrp3	Tbc1d20	0.17532	0.516046	0.744736
Nlrp3	6820408C15Rik	-0.503586	0.0467355	0.189795
Nlrp3	Defb20	-0.344604	0.191187	0.441562
Nlrp3	Defb28	-0.259075	0.332585	0.596292
Nlrp3	Defb21	-0.0537129	0.843386	0.930606
Nlrp3	Defb36	-0.0507134	0.852039	0.93437
Nlrp3	Rem1	0.0395296	0.884436	0.949758
Nlrp3	H13	0.729449	0.00134193	0.0179656
Nlrp3	Mcts2	0.379982	0.14657	0.381167
Nlrp3	Id1	-0.339958	0.197638	0.449661
Nlrp3	Cox4i2	-0.201574	0.454081	0.698305
Nlrp3	Tpx2	0.20671	0.442416	0.688901
Nlrp3	Mylk2	-0.129873	0.63166	0.819722
Nlrp3	Ttll9	-0.207282	0.441125	0.687826
Nlrp3	Xkr7	-0.553455	0.0261463	0.130157
Nlrp3	Ccm2l	-0.0169441	0.950338	0.979672
Nlrp3	Hck	0.752512	0.000769431	0.012703
Nlrp3	Tm9sf4	0.0939122	0.729386	0.874295
Nlrp3	Pofut1	0.262968	0.32511	0.58981
Nlrp3	Kif3b	0.559169	0.0243296	0.123991
Nlrp3	Asxl1	-0.21141	0.431873	0.680449
Nlrp3	Dnmt3b	0.036606	0.892936	0.953168
Nlrp3	Mapre1	0.831929	6.4334e-05	0.00296607
Nlrp3	Efcab8	-0.22545	0.401168	0.65507
Nlrp3	Bpifb2	0.186337	0.48958	0.725647
Nlrp3	Bpifb6	-0.105708	0.696812	0.856819
Nlrp3	Bpifb3	0.177589	0.510541	0.740662
Nlrp3	Bpifb4	-0.25238	0.345671	0.608216
Nlrp3	Bpifa6	-0.095806	0.724125	0.871234
Nlrp3	Bpifa2	-0.463322	0.0706911	0.245867
Nlrp3	Bpifa3	0.0133573	0.960842	0.984685
Nlrp3	Bpifa1	-0.461383	0.0720341	0.24865
Nlrp3	Bpifa5	0.0445991	0.869727	0.942505
Nlrp3	Bpifb1	0.17018	0.528613	0.753115
Nlrp3	Bpifb5	-0.0664812	0.806748	0.914767
Nlrp3	Bpifb9a	0.154691	0.5673	0.780154
Nlrp3	Bpifb9b	-0.281013	0.291743	0.556219
Nlrp3	Cbfa2t2	-0.246876	0.356643	0.617346
Nlrp3	1700003F12Rik	-0.585511	0.017174	0.0990628
Nlrp3	Actl10	-0.333107	0.207406	0.462089
Nlrp3	Zfp341	-0.386184	0.139552	0.37077
Nlrp3	Chmp4b	0.448746	0.0812457	0.26913
Nlrp3	Raly	0.538753	0.0312986	0.146209
Nlrp3	Itch	0.367585	0.161309	0.401955
Nlrp3	Dynlrb1	0.559929	0.0240955	0.123131
Nlrp3	Map1lc3a	-0.712609	0.00194858	0.0232207
Nlrp3	Trp53inp2	-0.860272	1.91157e-05	0.00160759
Nlrp3	Acss2	-0.492141	0.0528126	0.204309
Nlrp3	Myh7b	-0.799329	0.000202895	0.00564547
Nlrp3	Procr	0.602026	0.0136034	0.0843288
Nlrp3	Mmp24	-0.0720415	0.790906	0.906455
Nlrp3	Cep250	-0.228874	0.393862	0.649314
Nlrp3	Ergic3	-0.056342	0.835815	0.927762
Nlrp3	Spag4	-0.283212	0.287822	0.552117
Nlrp3	Romo1	-0.221335	0.410045	0.662633
Nlrp3	Phf20	0.645193	0.0069559	0.0546187
Nlrp3	Cnbd2	0.0101927	0.970115	0.988238
Nlrp3	Epb41l1	0.389123	0.136308	0.366164
Nlrp3	Aar2	-0.196115	0.466649	0.708067
Nlrp3	Dlgap4	0.602715	0.0134683	0.083736
Nlrp3	Myl9	-0.0553974	0.838533	0.928896
Nlrp3	Tgif2	0.444522	0.0845061	0.275746
Nlrp3	Rab5if	0.426746	0.0992569	0.303601
Nlrp3	Tldc2	0.0413221	0.879231	0.947318
Nlrp3	Rpn2	0.590519	0.0160223	0.0944289
Nlrp3	Manbal	0.547199	0.0282526	0.137324
Nlrp3	Src	0.111973	0.679706	0.847101
Nlrp3	Nnat	-0.569561	0.0212757	0.113841
Nlrp3	Ctnnbl1	0.604991	0.0130293	0.0818959
Nlrp3	Vstm2l	0.34219	0.194522	0.445776
Nlrp3	Rprd1b	-0.307096	0.247284	0.509061
Nlrp3	1700060C20Rik	-0.10732	0.692398	0.854538
Nlrp3	Bpi	-0.63654	0.00801888	0.0596127
Nlrp3	Lbp	-0.32764	0.21542	0.47173
Nlrp3	Snhg11	-0.432766	0.0940714	0.29403
Nlrp3	Adig	-0.445799	0.0835102	0.273694
Nlrp3	Arhgap40	0.124328	0.646409	0.82939
Nlrp3	Slc32a1	-0.218276	0.416709	0.668911
Nlrp3	Actr5	0.33785	0.200612	0.453975
Nlrp3	Ppp1r16b	0.0819783	0.762788	0.892728
Nlrp3	Fam83d	-0.0495154	0.8555	0.936597
Nlrp3	Dhx35	-0.273276	0.305789	0.570127
Nlrp3	Top1	0.444136	0.084808	0.276223
Nlrp3	Plcg1	-0.626288	0.00944097	0.0662089
Nlrp3	Lpin3	-0.0832062	0.759332	0.890454
Nlrp3	Srsf6	-0.0844716	0.755775	0.889491
Nlrp3	L3mbtl1	-0.46908	0.0668101	0.236604
Nlrp3	Sgk2	0.0825857	0.761078	0.891253
Nlrp3	Ift52	-0.119681	0.658862	0.836581
Nlrp3	Mybl2	0.592959	0.0154833	0.0922007
Nlrp3	Tox2	0.0177939	0.94785	0.978877
Nlrp3	Gdap1l1	-0.348669	0.185657	0.434246
Nlrp3	2310001K24Rik	0.33885	0.199197	0.451861
Nlrp3	R3hdml	0.0410926	0.879897	0.947447
Nlrp3	Hnf4a	-0.0556778	0.837726	0.928549
Nlrp3	Ttpal	0.0598364	0.825773	0.92283
Nlrp3	Pkig	-0.819755	0.000101416	0.00381108
Nlrp3	Ccn5	-0.122103	0.65236	0.833192
Nlrp3	Kcnk15	-0.278752	0.295807	0.560071
Nlrp3	Ywhab	0.646935	0.00675616	0.0534167
Nlrp3	Pabpc1l	-0.248385	0.353616	0.614692
Nlrp3	Stk4	0.596608	0.0147039	0.0890012
Nlrp3	Svs3a	0.113877	0.674538	0.844826
Nlrp3	Svs6	0.0194237	0.943081	0.977209
Nlrp3	Svs5	0.1123	0.678818	0.846889
Nlrp3	Rbpjl	-0.358213	0.173088	0.417746
Nlrp3	Pigt	0.529715	0.0348285	0.157232
Nlrp3	Wfdc2	0.053822	0.843071	0.930586
Nlrp3	Wfdc6b	-0.279678	0.294138	0.5588
Nlrp3	Wfdc10	0.0217399	0.936306	0.973833
Nlrp3	Wfdc13	-0.27428	0.303944	0.567972
Nlrp3	Spint4	-0.113972	0.67428	0.844706
Nlrp3	Spint5	-0.0213135	0.937552	0.974372
Nlrp3	Dnttip1	-0.183785	0.495651	0.730477
Nlrp3	Ube2c	0.146955	0.587059	0.792542
Nlrp3	Snx21	0.124287	0.646517	0.82939
Nlrp3	Zswim3	0.255013	0.34049	0.603862
Nlrp3	Zswim1	0.281191	0.291423	0.555868
Nlrp3	Ctsa	0.203444	0.449817	0.694598
Nlrp3	Pcif1	-0.0556199	0.837893	0.928618
Nlrp3	Mmp9	0.901759	1.82022e-06	0.000528224
Nlrp3	Slc12a5	-0.328285	0.214464	0.470462
Nlrp3	Cd40	-0.14536	0.591168	0.794697
Nlrp3	Slc2a10	0.29288	0.270961	0.534299
Nlrp3	Eya2	-0.526531	0.0361411	0.160893
Nlrp3	Ncoa3	-0.474901	0.0630468	0.228603
Nlrp3	Trp53rkb	-0.161231	0.550819	0.769481
Nlrp3	Arfgef2	-0.684476	0.0034453	0.0336431
Nlrp3	Cse1l	0.706466	0.00221875	0.0251735
Nlrp3	Ddx27	0.593696	0.0153233	0.0916198
Nlrp3	Zfas1	0.128575	0.635101	0.822013
Nlrp3	Slc9a8	0.228584	0.394477	0.649703
Nlrp3	Rnf114	-0.128588	0.635066	0.822013
Nlrp3	Snai1	0.557822	0.0247488	0.125285
Nlrp3	Cebpb	-0.0607964	0.823018	0.922153
Nlrp3	Ptpn1	0.626094	0.00946971	0.0662733
Nlrp3	Pard6b	-0.0658792	0.808468	0.915759
Nlrp3	Mocs3	0.0564047	0.835634	0.927657
Nlrp3	Tshz2	-0.0141421	0.958543	0.983964
Nlrp3	Pfdn4	0.582516	0.0178929	0.101701
Nlrp3	Dok5	0.625327	0.0095838	0.0669371
Nlrp3	Mc3r	0.0363617	0.893646	0.953482
Nlrp3	Fam210b	0.134257	0.620092	0.811912
Nlrp3	Cstf1	0.593789	0.0153032	0.091539
Nlrp3	Cass4	0.787565	0.000292307	0.00703824
Nlrp3	Rtf2	0.707704	0.00216199	0.0247207
Nlrp3	Fam209	0.0512647	0.850447	0.933697
Nlrp3	Tfap2c	-0.094014	0.729103	0.87416
Nlrp3	Spo11	0.215063	0.423771	0.674445
Nlrp3	Rae1	0.576316	0.0194553	0.107361
Nlrp3	Rbm38	-0.798442	0.000208727	0.00573416
Nlrp3	Pck1	0.170737	0.527244	0.752465
Nlrp3	1700021F07Rik	-0.0706679	0.794813	0.908382
Nlrp3	Rab22a	-0.706143	0.00223372	0.0253016
Nlrp3	1700010B08Rik	0.0317688	0.907022	0.960393
Nlrp3	Vapb	-0.650866	0.00632207	0.051223
Nlrp3	Stx16	0.153096	0.571351	0.783137
Nlrp3	Npepl1	-0.530763	0.0344046	0.155693
Nlrp3	Gnas	-0.852109	2.78052e-05	0.00193697
Nlrp3	Nelfcd	-0.118772	0.66131	0.837367
Nlrp3	Tubb1	-0.176579	0.512987	0.742278
Nlrp3	Zfp831	0.071054	0.793714	0.907882
Nlrp3	Edn3	-0.275054	0.302527	0.566223
Nlrp3	Gm14288	-0.352668	0.180319	0.427488
Nlrp3	Zfp973	-0.406357	0.118319	0.337746
Nlrp3	Zfp966	-0.265461	0.320375	0.585038
Nlrp3	Gm14295	0.109119	0.687482	0.851638
Nlrp3	Zfp970	-0.475077	0.0629353	0.228376
Nlrp3	Gm14403	-0.389932	0.135423	0.364782
Nlrp3	Gm14322	-0.0591753	0.82767	0.923724
Nlrp3	Gm14327	-0.35329	0.179498	0.426474
Nlrp3	Zfp971	-0.235979	0.37893	0.635534
Nlrp3	Phactr3	-0.501729	0.0476843	0.192204
Nlrp3	Fam217b	0.286069	0.282775	0.546658
Nlrp3	Cdh26	-0.0554121	0.838491	0.928896
Nlrp3	4930591A17Rik	-0.451039	0.0795148	0.26566
Nlrp3	Cdh4	-0.666296	0.00482796	0.0425108
Nlrp3	Lsm14b	-0.853024	2.66916e-05	0.00190956
Nlrp3	Ss18l1	-0.337778	0.200714	0.453975
Nlrp3	Mtg2	-0.0144477	0.957648	0.983711
Nlrp3	Osbpl2	-0.327111	0.216205	0.47253
Nlrp3	Adrm1	-0.00719705	0.978896	0.991247
Nlrp3	Rps21	0.626647	0.00938793	0.0659491
Nlrp3	Gata5os	-0.508406	0.0443382	0.183209
Nlrp3	Mir1a-1hg	-0.709806	0.00206833	0.0240541
Nlrp3	Slco4a1	0.139834	0.605495	0.802755
Nlrp3	Ntsr1	0.0024201	0.992903	0.996705
Nlrp3	Mrgbp	-0.0747456	0.783229	0.902654
Nlrp3	Ogfr	0.371567	0.156471	0.394895
Nlrp3	Col9a3	-0.327423	0.215741	0.472033
Nlrp3	Gid8	-0.399936	0.124816	0.348376
Nlrp3	Slc17a9	0.00690365	0.979756	0.9914
Nlrp3	Birc7	-0.098933	0.715464	0.866378
Nlrp3	Arfgap1	0.487053	0.0556948	0.211255
Nlrp3	Col20a1	-0.375263	0.152068	0.389238
Nlrp3	Ppdpf	-0.306675	0.247967	0.509747
Nlrp3	Fndc11	0.00957743	0.971918	0.988811
Nlrp3	Rtel1	0.461245	0.0721307	0.248941
Nlrp3	Zgpat	-0.0734297	0.786962	0.90468
Nlrp3	Abhd16b	-0.192071	0.476068	0.715561
Nlrp3	Tpd52l2	0.047442	0.861495	0.938903
Nlrp3	Dnajc5	-0.289845	0.276187	0.53942
Nlrp3	Prpf6	0.117445	0.664887	0.839469
Nlrp3	Tcea2	-0.0398191	0.883595	0.949272
Nlrp3	Oprl1	-0.560534	0.0239102	0.122549
Nlrp3	Myt1	0.269032	0.31366	0.577796
Nlrp3	Pcmtd2	-0.58454	0.0174045	0.0998811
Nlrp3	Polr3k	-0.332886	0.207727	0.462539
Nlrp3	Gm14496	0.0209305	0.938673	0.974657
Nlrp3	Rpp38	0.435736	0.0915853	0.290133
Nlrp3	Olah	-0.101292	0.708952	0.863721
Nlrp3	Meig1	-0.555711	0.0254168	0.127654
Nlrp3	Suv39h2	0.619721	0.0104516	0.070744
Nlrp3	Hspa14	0.623569	0.00984961	0.0681211
Nlrp3	Prpf18	-0.350209	0.183589	0.431417
Nlrp3	Mcm10	0.429728	0.0966636	0.298859
Nlrp3	Optn	-0.847054	3.46878e-05	0.00214077
Nlrp3	Camk1d	0.30713	0.24723	0.509037
[truncated: 18,606 more rows]
